# Supplementary material for: Characterisation of N-linked protein glycosylation in the bacterial pathogen Campylobacter hepaticus
Source: Sci Rep. 2023 Jan 5;13:227. doi: 10.1038/s41598-022-26532-0 (PMC9816155; doi:10.1038/s41598-022-26532-0)
Supplement: Supplementary file 2 — Supplementary Information 2. [file 41598_2022_26532_MOESM2_ESM.xlsx]

## Sheet: Campylobacter_hepaticus_HILIC_E
Supplementary table 1: Combined MSfragger searches of C. hepaticus HV10 HILIC enriched glycopeptides (tab 1) with stepped FAIMS
Spectrum	Spectrum.File	Peptide	Modified.Peptide	Prev.AA	Next.AA	Peptide.Length	Charge	Retention	Observed.Mass	Calibrated.Observed.Mass	Observed.M.Z	Calibrated.Observed.M.Z	Calculated.Peptide.Mass	Calculated.M.Z	Delta.Mass	Expectation	Hyperscore	Nextscore	PeptideProphet.Probability	Number.of.Enzymatic.Termini	Number.of.Missed.Cleavages	Protein.Start	Protein.End	Intensity	Assigned.Modifications	Observed.Modifications	MSFragger.Localization	Best.Score.with.Delta.Mass	Best.Score.without.Delta.Mass	Compensation.Voltage	Is.Unique	Protein	Protein.ID	Entry.Name	Gene	Protein.Description	Mapped.Genes	Mapped.Proteins
20210910_NSco-2996_CampyH_AP1_HILIC_sample.07467.07467.2	interact.pep.xml	EAEVNATLAK		K	I	10	2	2282.91	2450.1	2450.1	1226.06	1226.06	1044.55	523.28	1405.55	2.32809e-06	32.032	8.118	1	2	0	68	78	0		NA	EAEVNATLAK	17.6911	32.0324	-25	TRUE	UPI0008282ABB	UPI0008282ABB status=active
20210910_NSco-2996_CampyH_AP3_HILIC_sample.04136.04136.2	interact.pep.xml	QDFNASNNK		K	D	9	2	1269.29	2442.01	2442.01	1222.01	1222.01	1036.46	519.236	1405.56	2.4308e-05	22.957	0	1	2	0	167	176	0		NA	QDFNASNNK	13.3297	22.9571	-25	TRUE	UPI00082936FB	UPI00082936FB status=active
20210910_NSco-2996_CampyH_AP4_HILIC_sample.04735.04735.2	interact.pep.xml	NEDQNSSTFK		K	G	10	2	1437.79	2574.05	2574.05	1288.03	1288.03	1168.5	585.257	1405.55	8.63476e-06	27.755	5.694	1	2	0	52	62	0		NA	NEDQNSSTFK	15.5255	27.7554	-25	TRUE	UPI00082884B8	UPI00082884B8 status=active				NA	NA
20210910_NSco-2996_CampyH_AP4_HILIC_sample.13103.13103.2	interact.pep.xml	IQGTIAQIYDNNK		K	T	13	2	3998.61	2883.3	2883.3	1442.66	1442.66	1476.76	739.386	1406.54	3.80847e-05	27.177	19.998	1	2	0	23	36	0		NA	IQGTIAQIYDNNK	14.6387	27.1771	-25	TRUE	UPI0008293208	UPI0008293208 status=active				NA	NA
20210910_NSco-2996_CampyH_AP1_HILIC_sample.04773.04773.2	interact.pep.xml	IDQNQTQYK		K	G	9	2	1456.07	2542.1	2542.1	1272.06	1272.06	1136.55	569.28	1405.55	1.1272e-05	21.292	0	1	2	0	197	206	0		NA	IDQNQTQYK	16.1419	21.2922	-25	TRUE	UPI000829131D	UPI000829131D status=active
20210910_NSco-2996_CampyH_AP1_HILIC_sample.04855.04855.2	interact.pep.xml	NEDQNSSTFK		K	G	10	2	1481.3	2574.05	2574.05	1288.03	1288.03	1168.5	585.257	1405.55	0.00033943	15.377	0	1	2	0	52	62	0		NA	NEDQNSSTFK	13.5669	15.3773	-25	TRUE	UPI00082884B8	UPI00082884B8 status=active
20210910_NSco-2996_CampyH_AP1_HILIC_sample.05451.05451.2	interact.pep.xml	KEAEVNATLAK		K	I	11	2	1666.95	2578.19	2578.19	1290.1	1290.1	1172.64	587.327	1405.55	2.84283e-05	26.685	0	1	2	0	67	78	0		NA	KEAEVNATLAK	13.2327	26.6855	-25	TRUE	UPI0008282ABB	UPI0008282ABB status=active
20210910_NSco-2996_CampyH_AP1_HILIC_sample.12373.12373.2	interact.pep.xml	IQGTIAQIYDNNK		K	T	13	2	3810.46	2882.31	2882.31	1442.16	1442.16	1476.76	739.386	1405.55	0.00421211	19.002	0	1	2	0	23	36	0		NA	IQGTIAQIYDNNK	12.091	19.0024	-25	TRUE	UPI0008293208	UPI0008293208 status=active
20210910_NSco-2996_CampyH_AP2_HILIC_sample.03825.03825.2	interact.pep.xml	KNEDQNSSTFK		K	G	11	2	1183.89	2702.15	2702.15	1352.08	1352.08	1296.59	649.304	1405.55	5.47646e-08	33.546	0	1	2	0	51	62	0		NA	KNEDQNSSTFK	19.2109	33.5461	-25	TRUE	UPI00082884B8	UPI00082884B8 status=active
20210910_NSco-2996_CampyH_AP2_HILIC_sample.04163.04163.2	interact.pep.xml	QDFNASNNK		K	D	9	2	1288.89	2442.01	2442.01	1222.01	1222.01	1036.46	519.236	1405.55	6.93426e-06	25.136	0	1	2	0	167	176	0		NA	QDFNASNNK	18.0014	25.1362	-25	TRUE	UPI00082936FB	UPI00082936FB status=active
20210910_NSco-2996_CampyH_AP2_HILIC_sample.04614.04614.2	interact.pep.xml	NCGDFNR	NCGDFNR	R	S	7	2	1426.98	2286.9	2286.9	1144.46	1144.46	881.345	441.68	1405.56	4.84172e-05	18.76	13.19	1	2	0	66	73	0	2C(57.0215)	NA	NCGDFNR	16.7876	18.7609	-25	TRUE	UPI000828D2C1	UPI000828D2C1 status=active
20210910_NSco-2996_CampyH_AP2_HILIC_sample.04627.04627.2	interact.pep.xml	IDQNQTQYK		K	G	9	2	1430.71	2542.1	2542.1	1272.06	1272.06	1136.55	569.28	1405.55	7.34514e-07	30.036	11.103	1	2	0	197	206	0		NA	IDQNQTQYK	18.4783	30.0367	-25	TRUE	UPI000829131D	UPI000829131D status=active
20210910_NSco-2996_CampyH_AP2_HILIC_sample.04716.04716.2	interact.pep.xml	NEDQNSSTFK		K	G	10	2	1457.79	2574.05	2574.05	1288.03	1288.03	1168.5	585.257	1405.55	4.80286e-07	26.774	0	1	2	0	52	62	0		NA	NEDQNSSTFK	17.2048	26.7744	-25	TRUE	UPI00082884B8	UPI00082884B8 status=active
20210910_NSco-2996_CampyH_AP2_HILIC_sample.05039.05039.2	interact.pep.xml	ILEDQNSTK		R	Y	9	2	1555.16	2452.08	2452.08	1227.05	1227.05	1046.52	524.269	1405.56	1.41743e-06	28.894	12.74	1	2	0	87	96	0		NA	ILEDQNSTK	16.7856	28.8946	-25	TRUE	UPI000828FDB7	UPI000828FDB7 status=active
20210910_NSco-2996_CampyH_AP2_HILIC_sample.05317.05317.2	interact.pep.xml	IIEANTTSR		K	L	9	2	1640.31	2409.08	2409.08	1205.55	1205.55	1003.53	502.772	1405.55	0.000499459	21.706	0	1	2	0	126	135	0		NA	IIEANTTSR	19.499	21.7069	-25	TRUE	UPI000E32FA99	UPI000E32FA99 status=active
20210910_NSco-2996_CampyH_AP2_HILIC_sample.05354.05354.2	interact.pep.xml	KEAEVNATLAK		K	I	11	2	1655.06	2578.2	2578.2	1290.11	1290.11	1172.64	587.327	1405.56	2.90402e-05	26.648	0	1	2	0	67	78	0		NA	KEAEVNATLAK	15.4399	26.6482	-25	TRUE	UPI0008282ABB	UPI0008282ABB status=active
20210910_NSco-2996_CampyH_AP2_HILIC_sample.06023.06023.2	interact.pep.xml	AYESNTSVVK		R	A	10	2	1860.33	2502.1	2502.1	1252.06	1252.06	1096.54	549.277	1405.56	0.00315137	16.506	0	1	2	0	46	56	0		NA	AYESNTSVVK	10.2402	16.5064	-25	TRUE	UPI000827DB76	UPI000827DB76 status=active
20210910_NSco-2996_CampyH_AP2_HILIC_sample.07301.07301.2	interact.pep.xml	EAEVNATLAK		K	I	10	2	2249.71	2450.1	2450.1	1226.06	1226.06	1044.55	523.28	1405.55	2.31207e-08	37.044	11.966	1	2	0	68	78	0		NA	EAEVNATLAK	20.3686	37.0444	-25	TRUE	UPI0008282ABB	UPI0008282ABB status=active
20210910_NSco-2996_CampyH_AP2_HILIC_sample.08607.08607.2	interact.pep.xml	NLDNNLSN		K	-	8	2	2652.99	2307.96	2307.96	1154.99	1154.99	902.409	452.212	1405.55	2.94951e-05	19.621	0	1	2	0	164	172	0		NA	NLDNNLSN	14.0834	19.621	-25	TRUE	UPI0008282ABB	UPI0008282ABB status=active
20210910_NSco-2996_CampyH_AP2_HILIC_sample.09241.09241.2	interact.pep.xml	TQDLEDLNASK		K	S	11	2	2847.97	2638.14	2638.14	1320.08	1320.08	1232.59	617.302	1405.55	0.000124237	25.123	12.239	1	2	0	147	158	0		NA	TQDLEDLNASK	15.3198	25.1238	-25	TRUE	UPI000835F4CA	UPI000835F4CA status=active
20210910_NSco-2996_CampyH_AP2_HILIC_sample.09876.09876.2	interact.pep.xml	LDDNITVDEK		K	T	10	2	3044.22	2566.11	2566.11	1284.06	1284.06	1160.56	581.285	1405.55	7.32824e-08	36.04	15.544	1	2	0	166	176	0		NA	LDDNITVDEK	23.7996	36.0402	-25	TRUE	UPI000827631A	UPI000827631A status=active
20210910_NSco-2996_CampyH_AP2_HILIC_sample.10094.10094.2	interact.pep.xml	VDLDINK		R	S	7	2	3111.85	2220.99	2220.99	1111.5	1111.5	815.439	408.727	1405.55	3.53794e-07	27.305	0	1	2	0	67	74	0		NA	VDLDINK	15.7579	27.3053	-25	TRUE	UPI00082801F2	UPI00082801F2 status=active
20210910_NSco-2996_CampyH_AP2_HILIC_sample.10976.10976.2	interact.pep.xml	TYSLDLNK		K	T	8	2	3384.49	2358.04	2358.04	1180.03	1180.03	952.486	477.25	1405.56	3.06549e-05	24.554	11.209	1	2	0	192	200	0		NA	TYSLDLNK	13.1812	24.555	-25	TRUE	UPI000827D699	UPI000827D699 status=active
20210910_NSco-2996_CampyH_AP2_HILIC_sample.11257.11257.2	interact.pep.xml	DNNFSVIQK		K	E	9	2	3476.4	2469.09	2469.09	1235.55	1235.55	1063.53	532.772	1405.56	4.07615e-05	19.059	0	1	2	0	281	290	0		NA	DNNFSVIQK	14.3528	19.0596	-25	TRUE	UPI000E334FB3	UPI000E334FB3 status=active
20210910_NSco-2996_CampyH_AP2_HILIC_sample.11260.11260.2	interact.pep.xml	AELEANITNYK		K	Q	11	2	3477.27	2670.18	2670.18	1336.1	1336.1	1264.63	633.322	1405.55	1.91315e-06	24.373	10.27	1	2	0	93	104	0		NA	AELEANITNYK	15.3927	24.3738	-25	TRUE	UPI000827631A	UPI000827631A status=active
20210910_NSco-2996_CampyH_AP2_HILIC_sample.11409.11409.2	interact.pep.xml	EFQNINGDFNK		K	T	11	2	3522.74	2730.16	2730.16	1366.09	1366.09	1324.6	663.31	1405.55	0.00140848	16.905	0	1	2	0	124	135	0		NA	EFQNINGDFNK	11.4182	16.9055	-25	TRUE	UPI0008275CF9	UPI0008275CF9 status=active
20210910_NSco-2996_CampyH_AP2_HILIC_sample.12246.12246.2	interact.pep.xml	IQGTIAQIYDNNK		K	T	13	2	3780.7	2882.31	2882.31	1442.16	1442.16	1476.76	739.386	1405.55	5.31496e-05	24.598	0	1	2	0	23	36	0		NA	IQGTIAQIYDNNK	14.3898	24.5983	-25	TRUE	UPI0008293208	UPI0008293208 status=active
20210910_NSco-2996_CampyH_AP2_HILIC_sample.12456.12456.2	interact.pep.xml	IQGTIAQIYDNNK		K	T	13	2	3839.9	2882.31	2882.31	1442.16	1442.16	1476.76	739.386	1405.55	0.00377138	18.194	0	1	2	0	23	36	0		NA	IQGTIAQIYDNNK	11.345	18.1948	-25	TRUE	UPI0008293208	UPI0008293208 status=active
20210910_NSco-2996_CampyH_AP2_HILIC_sample.12459.12459.2	interact.pep.xml	IQGTIAQIYDNNK		K	T	13	2	3841	2882.31	2882.31	1442.16	1442.16	1476.76	739.386	1405.55	4.70978e-09	39.808	10.872	1	2	0	23	36	0		NA	IQGTIAQIYDNNK	21.3129	39.8081	-25	TRUE	UPI0008293208	UPI0008293208 status=active
20210910_NSco-2996_CampyH_AP2_HILIC_sample.12658.12658.2	interact.pep.xml	IQGTIAQIYDNNK		K	T	13	2	3901.69	2882.31	2882.31	1442.16	1442.16	1476.76	739.386	1405.55	0.000996552	21.506	0	1	2	0	23	36	0		NA	IQGTIAQIYDNNK	12.4423	21.5065	-25	TRUE	UPI0008293208	UPI0008293208 status=active
20210910_NSco-2996_CampyH_AP2_HILIC_sample.13834.13834.2	interact.pep.xml	DANASELDALAK		R	E	12	2	4266.33	2622.15	2622.15	1312.08	1312.08	1216.59	609.304	1405.55	2.50323e-09	39.906	0	1	2	0	326	338	0		NA	DANASELDALAK	24.5057	39.9061	-25	TRUE	UPI0008277BA4	UPI0008277BA4 status=active
20210910_NSco-2996_CampyH_AP3_HILIC_sample.03799.03799.2	interact.pep.xml	KNEDQNSSTFK		K	G	11	2	1167.58	2702.15	2702.15	1352.08	1352.08	1296.59	649.304	1405.56	3.6475e-10	42.252	0	1	2	0	51	62	0		NA	KNEDQNSSTFK	20.251	42.2529	-25	TRUE	UPI00082884B8	UPI00082884B8 status=active
20210910_NSco-2996_CampyH_AP3_HILIC_sample.04623.04623.2	interact.pep.xml	NCGDFNR	NCGDFNR	R	S	7	2	1416.71	2286.9	2286.9	1144.46	1144.46	881.345	441.68	1405.55	5.20595e-06	22.634	16.882	1	2	0	66	73	0	2C(57.0215)	NA	NCGDFNR	20.5289	22.6349	-25	TRUE	UPI000828D2C1	UPI000828D2C1 status=active
20210910_NSco-2996_CampyH_AP3_HILIC_sample.04636.04636.2	interact.pep.xml	IDQNQTQYK		K	G	9	2	1420.4	2542.1	2542.1	1272.06	1272.06	1136.55	569.28	1405.55	1.83337e-07	32.447	13.548	1	2	0	197	206	0		NA	IDQNQTQYK	18.601	32.4475	-25	TRUE	UPI000829131D	UPI000829131D status=active
20210910_NSco-2996_CampyH_AP3_HILIC_sample.04716.04716.2	interact.pep.xml	NEDQNSSTFK		K	G	10	2	1444.73	2574.05	2574.05	1288.03	1288.03	1168.5	585.257	1405.55	4.25599e-08	30.984	0	1	2	0	52	62	0		NA	NEDQNSSTFK	20.683	30.9845	-25	TRUE	UPI00082884B8	UPI00082884B8 status=active
20210910_NSco-2996_CampyH_AP3_HILIC_sample.05025.05025.2	interact.pep.xml	ILEDQNSTK		R	Y	9	2	1538.41	2452.08	2452.08	1227.05	1227.05	1046.52	524.269	1405.56	6.00828e-05	18.385	0	1	2	0	87	96	0		NA	ILEDQNSTK	12.0897	18.385	-25	TRUE	UPI000828FDB7	UPI000828FDB7 status=active
20210910_NSco-2996_CampyH_AP3_HILIC_sample.05308.05308.2	interact.pep.xml	IIEANTTSR		K	L	9	2	1623.63	2409.09	2409.09	1205.55	1205.55	1003.53	502.772	1405.56	5.79095e-05	24.449	0	1	2	0	126	135	0		NA	IIEANTTSR	22.8817	24.4495	-25	TRUE	UPI000E32FA99	UPI000E32FA99 status=active
20210910_NSco-2996_CampyH_AP3_HILIC_sample.05311.05311.2	interact.pep.xml	KEAEVNATLAK		K	I	11	2	1624.51	2578.2	2578.2	1290.1	1290.1	1172.64	587.327	1405.56	6.97429e-09	40.126	9.383	1	2	0	67	78	0		NA	KEAEVNATLAK	18.2453	40.1264	-25	TRUE	UPI0008282ABB	UPI0008282ABB status=active
20210910_NSco-2996_CampyH_AP3_HILIC_sample.05936.05936.2	interact.pep.xml	DNDKQDNNITIK		K	D	12	2	1819.3	2822.24	2822.24	1412.13	1412.13	1416.68	709.35	1405.55	0.00257484	16.857	0	1	2	1	84	96	0		NA	DNDKQDNNITIK	11.8434	16.8579	-25	TRUE	UPI0008290FE7	UPI0008290FE7 status=active
20210910_NSco-2996_CampyH_AP3_HILIC_sample.07284.07284.2	interact.pep.xml	EAEVNATLAK		K	I	10	2	2228.91	2450.1	2450.1	1226.06	1226.06	1044.55	523.28	1405.55	1.10854e-06	30.321	10.364	1	2	0	68	78	0		NA	EAEVNATLAK	18.4069	30.3218	-25	TRUE	UPI0008282ABB	UPI0008282ABB status=active
20210910_NSco-2996_CampyH_AP3_HILIC_sample.08559.08559.2	interact.pep.xml	NLDNNLSN		K	-	8	2	2625.94	2307.96	2307.96	1154.99	1154.99	902.409	452.212	1405.55	0.000829373	17.825	0	1	2	0	164	172	0		NA	NLDNNLSN	13.7897	17.8259	-25	TRUE	UPI0008282ABB	UPI0008282ABB status=active
20210910_NSco-2996_CampyH_AP3_HILIC_sample.09145.09145.2	interact.pep.xml	TQDLEDLNASK		K	S	11	2	2808.3	2638.14	2638.14	1320.08	1320.08	1232.59	617.302	1405.55	1.69531e-06	33.583	15.059	1	2	0	147	158	0		NA	TQDLEDLNASK	20.4958	33.5831	-25	TRUE	UPI000835F4CA	UPI000835F4CA status=active
20210910_NSco-2996_CampyH_AP3_HILIC_sample.09274.09274.2	interact.pep.xml	QNLENDNNISTIK		K	N	13	2	2848.12	2907.29	2907.29	1454.65	1454.65	1501.74	751.876	1405.55	0.0483337	16.763	10.074	1	2	0	99	112	0		NA	QNLENDNNISTIK	14.7814	16.7637	-25	TRUE	UPI0008290FE7	UPI0008290FE7 status=active
20210910_NSco-2996_CampyH_AP3_HILIC_sample.12171.12171.2	interact.pep.xml	IQGTIAQIYDNNK		K	T	13	2	3748.01	2882.31	2882.31	1442.16	1442.16	1476.76	739.386	1405.55	9.65495e-07	33.561	9.022	1	2	0	23	36	0		NA	IQGTIAQIYDNNK	16.3802	33.5613	-25	TRUE	UPI0008293208	UPI0008293208 status=active
20210910_NSco-2996_CampyH_AP3_HILIC_sample.12376.12376.2	interact.pep.xml	IQGTIAQIYDNNK		K	T	13	2	3808.92	2882.31	2882.31	1442.16	1442.16	1476.76	739.386	1405.55	0.000320627	21.476	0	1	2	0	23	36	0		NA	IQGTIAQIYDNNK	11.2613	21.4766	-25	TRUE	UPI0008293208	UPI0008293208 status=active
20210910_NSco-2996_CampyH_AP3_HILIC_sample.13765.13765.2	interact.pep.xml	DANASELDALAK		R	E	12	2	4240.94	2622.15	2622.15	1312.08	1312.08	1216.59	609.304	1405.55	2.09291e-06	24.217	0	1	2	0	326	338	0		NA	DANASELDALAK	16.0426	24.2175	-25	TRUE	UPI0008277BA4	UPI0008277BA4 status=active
20210910_NSco-2996_CampyH_AP4_HILIC_sample.03402.03402.2	interact.pep.xml	FKEENASK		K	-	8	2	1040.86	2357.02	2357.02	1179.52	1179.52	951.466	476.74	1405.56	2.4308e-06	27.957	15.246	1	2	1	325	333	0		NA	FKEENASK	14.1499	27.9573	-25	TRUE	UPI0008289132	UPI0008289132 status=active
20210910_NSco-2996_CampyH_AP4_HILIC_sample.04169.04169.2	interact.pep.xml	QDFNASNNK		K	D	9	2	1268.29	2442.01	2442.01	1222.01	1222.01	1036.46	519.236	1405.55	4.05275e-07	27.069	0	1	2	0	167	176	0		NA	QDFNASNNK	20.8021	27.0696	-25	TRUE	UPI00082936FB	UPI00082936FB status=active
20210910_NSco-2996_CampyH_AP4_HILIC_sample.04641.04641.2	interact.pep.xml	NCGDFNR	NCGDFNR	R	S	7	2	1409.55	2286.9	2286.9	1144.46	1144.46	881.345	441.68	1405.56	1.56585e-05	20.721	15.509	1	2	0	66	73	0	2C(57.0215)	NA	NCGDFNR	17.2167	20.722	-25	TRUE	UPI000828D2C1	UPI000828D2C1 status=active
20210910_NSco-2996_CampyH_AP4_HILIC_sample.04651.04651.2	interact.pep.xml	IDQNQTQYK		K	G	9	2	1412.36	2542.1	2542.1	1272.06	1272.06	1136.55	569.28	1405.56	2.0091e-08	37.288	16.122	1	2	0	197	206	0		NA	IDQNQTQYK	20.6929	37.2886	-25	TRUE	UPI000829131D	UPI000829131D status=active
20210910_NSco-2996_CampyH_AP4_HILIC_sample.05053.05053.2	interact.pep.xml	ILEDQNSTK		R	Y	9	2	1534.27	2452.08	2452.08	1227.05	1227.05	1046.52	524.269	1405.56	0.000141091	19.902	11.424	1	2	0	87	96	0		NA	ILEDQNSTK	13.6186	19.9028	-25	TRUE	UPI000828FDB7	UPI000828FDB7 status=active
20210910_NSco-2996_CampyH_AP4_HILIC_sample.05334.05334.2	interact.pep.xml	IIEANTTSR		K	L	9	2	1620.38	2409.08	2409.08	1205.55	1205.55	1003.53	502.772	1405.55	0.000154882	22.74	0	1	2	0	126	135	0		NA	IIEANTTSR	20.529	22.741	-25	TRUE	UPI000E32FA99	UPI000E32FA99 status=active
20210910_NSco-2996_CampyH_AP4_HILIC_sample.05344.05344.2	interact.pep.xml	KEAEVNATLAK		K	I	11	2	1623.29	2578.19	2578.19	1290.1	1290.1	1172.64	587.327	1405.55	1.74985e-08	37.528	9.365	1	2	0	67	78	0		NA	KEAEVNATLAK	18.0687	37.5282	-25	TRUE	UPI0008282ABB	UPI0008282ABB status=active
20210910_NSco-2996_CampyH_AP4_HILIC_sample.05991.05991.2	interact.pep.xml	DNDKQDNNITIK		K	D	12	2	1819.79	2822.24	2822.24	1412.13	1412.13	1416.68	709.35	1405.56	5.65262e-08	35.491	14.715	1	2	1	84	96	0		NA	DNDKQDNNITIK	18.6988	35.4916	-25	TRUE	UPI0008290FE7	UPI0008290FE7 status=active
20210910_NSco-2996_CampyH_AP4_HILIC_sample.06017.06017.2	interact.pep.xml	AYESNTSVVK		R	A	10	2	1827.42	2502.1	2502.1	1252.06	1252.06	1096.54	549.277	1405.56	0.00135597	19.971	0	0.9977	2	0	46	56	0		NA	AYESNTSVVK	14.729	19.9715	-25	TRUE	UPI000827DB76	UPI000827DB76 status=active
20210910_NSco-2996_CampyH_AP4_HILIC_sample.06592.06592.2	interact.pep.xml	QDNNITIK		K	D	8	2	2002.63	2350.05	2350.05	1176.03	1176.03	944.493	473.254	1405.55	4.11387e-05	24.043	17.872	1	2	0	88	96	0		NA	QDNNITIK	14.9993	24.0431	-25	TRUE	UPI0008290FE7	UPI0008290FE7 status=active
20210910_NSco-2996_CampyH_AP4_HILIC_sample.07292.07292.2	interact.pep.xml	EAEVNATLAK		K	I	10	2	2217.05	2450.1	2450.1	1226.06	1226.06	1044.55	523.28	1405.56	2.90235e-07	32.649	12.386	1	2	0	68	78	0		NA	EAEVNATLAK	19.3389	32.6494	-25	TRUE	UPI0008282ABB	UPI0008282ABB status=active
20210910_NSco-2996_CampyH_AP4_HILIC_sample.07500.07500.2	interact.pep.xml	EAEVNATLAK		K	I	10	2	2277.5	2450.1	2450.1	1226.06	1226.06	1044.55	523.28	1405.55	9.53345e-05	17.583	0	1	2	0	68	78	0		NA	EAEVNATLAK	15.6113	17.5836	-25	TRUE	UPI0008282ABB	UPI0008282ABB status=active
20210910_NSco-2996_CampyH_AP4_HILIC_sample.07667.07667.2	interact.pep.xml	DNNASFLHER		K	Y	10	2	2329.19	2607.1	2607.1	1304.56	1304.56	1201.55	601.781	1405.55	3.4435e-05	19.352	0	1	2	0	455	465	0		NA	DNNASFLHER	18.1166	19.3529	-25	TRUE	UPI000828EA4B	UPI000828EA4B status=active
20210910_NSco-2996_CampyH_AP4_HILIC_sample.07717.07717.2	interact.pep.xml	DLNSTLDDKDK		K	Q	11	2	2344.27	2668.15	2668.15	1335.08	1335.08	1262.6	632.307	1405.55	7.58141e-06	21.981	11.742	1	2	1	108	119	0		NA	DLNSTLDDKDK	20.6963	21.9818	-25	TRUE	UPI000827631A	UPI000827631A status=active
20210910_NSco-2996_CampyH_AP4_HILIC_sample.08164.08164.2	interact.pep.xml	DDNNTMVIADEK	DDNNTM[147]VIADEK	K	I	12	2	2481.46	2785.14	2785.14	1393.58	1393.58	1379.59	690.801	1405.55	0.000235369	16.013	0	0.9999	2	0	70	82	0	6M(15.9949)	NA	DDNNTMVIADEK	11.9168	16.0139	-25	TRUE	UPI000AB840A2	UPI000AB840A2 status=active
20210910_NSco-2996_CampyH_AP4_HILIC_sample.08548.08548.2	interact.pep.xml	NLDNNLSN		K	-	8	2	2606.53	2307.96	2307.96	1154.99	1154.99	902.409	452.212	1405.56	8.20352e-05	17.844	0	1	2	0	164	172	0		NA	NLDNNLSN	12.4761	17.8447	-25	TRUE	UPI0008282ABB	UPI0008282ABB status=active
20210910_NSco-2996_CampyH_AP4_HILIC_sample.08598.08598.2	interact.pep.xml	NLDNNLSN		K	-	8	2	2620.65	2309.97	2309.97	1155.99	1155.99	902.409	452.212	1407.56	0.0188908	15.395	0	0.9977	2	0	164	172	0		NA	NLDNNLSN	12.1043	15.3958	-25	TRUE	UPI0008282ABB	UPI0008282ABB status=active
20210910_NSco-2996_CampyH_AP4_HILIC_sample.08601.08601.2	interact.pep.xml	NLDNNLSN		K	-	8	2	2621.72	2309.97	2309.97	1155.99	1155.99	902.409	452.212	1407.56	0.000485568	17.755	0	0.9991	2	0	164	172	0		NA	NLDNNLSN	12.6981	17.7557	-25	TRUE	UPI0008282ABB	UPI0008282ABB status=active
20210910_NSco-2996_CampyH_AP4_HILIC_sample.09144.09144.2	interact.pep.xml	TQDLEDLNASK		K	S	11	2	2789.18	2638.14	2638.14	1320.08	1320.08	1232.59	617.302	1405.55	2.61818e-06	31.828	14.282	1	2	0	147	158	0		NA	TQDLEDLNASK	18.9062	31.8287	-25	TRUE	UPI000835F4CA	UPI000835F4CA status=active
20210910_NSco-2996_CampyH_AP4_HILIC_sample.09804.09804.2	interact.pep.xml	LDDNITVDEK		K	T	10	2	2993.11	2566.11	2566.11	1284.06	1284.06	1160.56	581.285	1405.55	4.60257e-08	37.848	16.603	1	2	0	166	176	0		NA	LDDNITVDEK	21.6711	37.8488	-25	TRUE	UPI000827631A	UPI000827631A status=active
20210910_NSco-2996_CampyH_AP4_HILIC_sample.10036.10036.2	interact.pep.xml	VDLDINK		R	S	7	2	3062.77	2220.99	2220.99	1111.5	1111.5	815.439	408.727	1405.55	8.24613e-05	17.835	0	1	2	0	67	74	0		NA	VDLDINK	14.0239	17.8356	-25	TRUE	UPI00082801F2	UPI00082801F2 status=active
20210910_NSco-2996_CampyH_AP4_HILIC_sample.10040.10040.2	interact.pep.xml	VDLDINK		R	S	7	2	3063.93	2220.99	2220.99	1111.5	1111.5	815.439	408.727	1405.55	1.8376e-06	29.443	0	1	2	0	67	74	0		NA	VDLDINK	17.259	29.4436	-25	TRUE	UPI00082801F2	UPI00082801F2 status=active
20210910_NSco-2996_CampyH_AP4_HILIC_sample.11257.11257.2	interact.pep.xml	AELEANITNYK		K	Q	11	2	3438.78	2670.18	2670.18	1336.1	1336.1	1264.63	633.322	1405.55	3.69615e-08	31.229	13.079	1	2	0	93	104	0		NA	AELEANITNYK	19.0977	31.2298	-25	TRUE	UPI000827631A	UPI000827631A status=active
20210910_NSco-2996_CampyH_AP4_HILIC_sample.11264.11264.2	interact.pep.xml	DNNFSVIQK		K	E	9	2	3440.69	2469.08	2469.08	1235.55	1235.55	1063.53	532.772	1405.55	0.000487529	22.748	0	0.9989	2	0	281	290	0		NA	DNNFSVIQK	16.2957	22.7485	-25	TRUE	UPI000E334FB3	UPI000E334FB3 status=active
20210910_NSco-2996_CampyH_AP4_HILIC_sample.12259.12259.2	interact.pep.xml	IQGTIAQIYDNNK		K	T	13	2	3750.61	2882.31	2882.31	1442.16	1442.16	1476.76	739.386	1405.55	3.74757e-06	31.205	8.525	1	2	0	23	36	0		NA	IQGTIAQIYDNNK	16.4246	31.2058	-25	TRUE	UPI0008293208	UPI0008293208 status=active
20210910_NSco-2996_CampyH_AP4_HILIC_sample.12276.12276.2	interact.pep.xml	IQGTIAQIYDNNK		K	T	13	2	3755.28	2884.32	2884.32	1443.17	1443.17	1476.76	739.386	1407.56	9.85711e-07	35.525	10.246	1	2	0	23	36	0		NA	IQGTIAQIYDNNK	20.0509	35.5259	-25	TRUE	UPI0008293208	UPI0008293208 status=active
20210910_NSco-2996_CampyH_AP4_HILIC_sample.12282.12282.2	interact.pep.xml	IQGTIAQIYDNNK		K	T	13	2	3756.77	2884.32	2884.32	1443.17	1443.17	1476.76	739.386	1407.56	4.88091e-09	43.746	14.049	1	2	0	23	36	0		NA	IQGTIAQIYDNNK	20.6319	43.7463	-25	TRUE	UPI0008293208	UPI0008293208 status=active
20210910_NSco-2996_CampyH_AP4_HILIC_sample.12482.12482.2	interact.pep.xml	IQGTIAQIYDNNK		K	T	13	2	3809.81	2882.31	2882.31	1442.16	1442.16	1476.76	739.386	1405.55	1.05015e-07	34.415	10.029	1	2	0	23	36	0		NA	IQGTIAQIYDNNK	20.9644	34.4157	-25	TRUE	UPI0008293208	UPI0008293208 status=active
20210910_NSco-2996_CampyH_AP4_HILIC_sample.12485.12485.2	interact.pep.xml	IQGTIAQIYDNNK		K	T	13	2	3811.33	2882.31	2882.31	1442.16	1442.16	1476.76	739.386	1405.55	1.9861e-09	42.308	10.43	1	2	0	23	36	0		NA	IQGTIAQIYDNNK	20.4354	42.309	-25	TRUE	UPI0008293208	UPI0008293208 status=active
20210910_NSco-2996_CampyH_AP4_HILIC_sample.12684.12684.2	interact.pep.xml	IQGTIAQIYDNNK		K	T	13	2	3871.45	2882.31	2882.31	1442.16	1442.16	1476.76	739.386	1405.55	1.83126e-08	37.449	10.891	1	2	0	23	36	0		NA	IQGTIAQIYDNNK	20.4232	37.4497	-25	TRUE	UPI0008293208	UPI0008293208 status=active
20210910_NSco-2996_CampyH_AP4_HILIC_sample.12885.12885.2	interact.pep.xml	IQGTIAQIYDNNK		K	T	13	2	3932.11	2882.31	2882.31	1442.16	1442.16	1476.76	739.386	1405.55	1.5355e-06	32.755	8.471	1	2	0	23	36	0		NA	IQGTIAQIYDNNK	20.3277	32.7551	-25	TRUE	UPI0008293208	UPI0008293208 status=active
20210910_NSco-2996_CampyH_AP4_HILIC_sample.12917.12917.2	interact.pep.xml	AALAEGEANATIISAK		K	G	16	2	3941.6	2934.36	2934.36	1468.19	1468.19	1528.81	765.412	1405.55	5.33335e-05	24.592	10.608	1	2	0	266	282	0		NA	AALAEGEANATIISAK	18.8558	24.5923	-25	TRUE	UPI000828698C	UPI000828698C status=active
20210910_NSco-2996_CampyH_AP4_HILIC_sample.13251.13251.2	interact.pep.xml	IQGTIAQIYDNNK		K	T	13	2	4043.42	2882.3	2882.3	1442.16	1442.16	1476.76	739.386	1405.54	4.91474e-05	23.734	0	1	2	0	23	36	0		NA	IQGTIAQIYDNNK	12.3573	23.7344	-25	TRUE	UPI0008293208	UPI0008293208 status=active
20210910_NSco-2996_CampyH_AP4_HILIC_sample.13649.13649.2	interact.pep.xml	IQGTIAQIYDNNK		K	T	13	2	4165.67	2882.31	2882.31	1442.16	1442.16	1476.76	739.386	1405.55	0.00427809	15.975	0	0.9978	2	0	23	36	0		NA	IQGTIAQIYDNNK	10.9394	15.9756	-25	TRUE	UPI0008293208	UPI0008293208 status=active
20210910_NSco-2996_CampyH_AP4_HILIC_sample.13888.13888.2	interact.pep.xml	DANASELDALAK		R	E	12	2	4238.56	2622.15	2622.15	1312.08	1312.08	1216.59	609.304	1405.55	5.84454e-08	37.433	0	1	2	0	326	338	0		NA	DANASELDALAK	19.3749	37.4338	-25	TRUE	UPI0008277BA4	UPI0008277BA4 status=active
20210910_NSco-2996_CampyH_AP4_HILIC_sample.15265.15265.2	interact.pep.xml	LVEANFTSLQPGESTR		K	L	16	2	4671.71	3153.43	3153.43	1577.72	1577.72	1747.87	874.944	1405.55	0.000396278	23.108	8.621	0.9993	2	0	40	56	0		NA	LVEAnFTSLQPGESTR	23.1087	22.2438	-25	TRUE	UPI000829142F	UPI000829142F status=active

## Sheet: Campylobacter_hepaticus_FAIMS_E
Supplementary table 1: Combined MSfragger searches of C. hepaticus HV10 unenriched glycopeptides (tab 2) with stepped FAIMS
Spectrum	Spectrum.File	Peptide	Modified.Peptide	Prev.AA	Next.AA	Peptide.Length	Charge	Retention	Observed.Mass	Calibrated.Observed.Mass	Observed.M.Z	Calibrated.Observed.M.Z	Calculated.Peptide.Mass	Calculated.M.Z	Delta.Mass	Expectation	Hyperscore	Nextscore	PeptideProphet.Probability	Number.of.Enzymatic.Termini	Number.of.Missed.Cleavages	Protein.Start	Protein.End	Intensity	Assigned.Modifications	Observed.Modifications	MSFragger.Localization	Best.Score.with.Delta.Mass	Best.Score.without.Delta.Mass	Compensation.Voltage	Is.Unique	Protein	Protein.ID	Entry.Name	Gene	Protein.Description	Mapped.Genes	Mapped.Proteins
20210906_Nsco-2930_CampyH_C1A_AP_sample.11727.11727.3	interact.pep.xml	DNKQNLENDNNISTIK		K	N	16	3	2644.08	3264.46	3264.46	1089.16	1089.16	1858.9	620.641	1405.56	0.000142725	25.882	12.193	1	2	1	96	112	0			DNKQNLENDNnISTIK	25.8827	16.6024	-45	TRUE	UPI0008290FE7	UPI0008290FE7 status=active
20210906_Nsco-2930_CampyH_C1A_AP_sample.14025.14025.3	interact.pep.xml	KAALAEGEANATIISAK		K	G	17	3	3081.24	3062.47	3062.47	1021.83	1021.83	1656.9	553.309	1405.56	0.00033037	25.424	13.629	1	2	0	265	282	0			KAALAEGEAnATIISAK	25.4243	20.4787	-45	TRUE	UPI000828698C	UPI000828698C status=active
20210906_Nsco-2930_CampyH_C1A_AP_sample.14027.14027.3	interact.pep.xml	KAALAEGEANATIISAK		K	G	17	3	3082	3062.47	3062.47	1021.83	1021.83	1656.9	553.309	1405.56	3.76054e-06	32.199	9.728	1	2	0	265	282	0			KAALAEGEANATIISAK	17.6168	32.1993	-45	TRUE	UPI000828698C	UPI000828698C status=active
20210906_Nsco-2930_CampyH_C1A_AP_sample.17732.17732.2	interact.pep.xml	EFQNINGDFNK		K	T	11	2	3795.98	2731.15	2731.15	1366.58	1366.58	1324.6	663.31	1406.55	0.0105439	16.408	0	0.9993	2	0	124	135	0			EFQNINGDFNK	3.38784	16.4087	-25	TRUE	UPI0008275CF9	UPI0008275CF9 status=active
20210906_Nsco-2930_CampyH_C1A_AP_sample.18854.18854.2	interact.pep.xml	IQGTIAQIYDNNK		K	T	13	2	4014.91	2883.31	2883.31	1442.66	1442.66	1476.76	739.386	1406.55	0.00799834	18.888	12.651	0.999	2	0	23	36	0			IQGTIAQIYDNNK	14.4149	18.888	-25	TRUE	UPI0008293208	UPI0008293208 status=active
20210906_Nsco-2930_CampyH_C1A_AP_sample.22428.22428.2	interact.pep.xml	LVEANFTSLQPGESTR		K	L	16	2	4695.03	3153.44	3153.44	1577.73	1577.73	1747.87	874.944	1405.56	9.7051e-06	31.552	10.706	1	2	0	40	56	0			LVEANFTSLQPGESTR	21.8762	31.5523	-25	TRUE	UPI000829142F	UPI000829142F status=active
20210906_Nsco-2930_CampyH_C1A_AP_sample.33627.33627.2	interact.pep.xml	DNNQSFNSLIIDIK		K	D	14	2	6793.89	3025.38	3025.38	1513.7	1513.7	1619.82	810.915	1405.56	0.000659554	21.223	0	0.9999	2	0	95	109	0			DNNQSFNSLIIDIK	15.6898	21.2231	-25	TRUE	UPI0008293321	UPI0008293321 status=active
20210906_Nsco-2930_CampyH_C1A_AP_sample.36149.36149.3	interact.pep.xml	IQGTIAQIYDNNKTLLIDSIYGGQVAIK		K	V	28	3	7287.28	4454.22	4454.22	1485.75	1485.75	3048.65	1017.22	1405.57	0.00138755	21.931	9.856	0.9862	2	1	23	51	0			IQGTIAQIYDNnKTLLIDSIYGGQVAIK	21.931	21.931	-25	TRUE	UPI0008293208	UPI0008293208 status=active
20210906_Nsco-2930_CampyH_C1A_AP_sample.37797.37797.3	interact.pep.xml	IQGTIAQIYDNNKTLLIDSIYGGQVAIK		K	V	28	3	7614.35	4455.2	4455.2	1486.07	1486.07	3048.65	1017.22	1406.55	0.000511682	25.664	12.213	0.9996	2	1	23	51	0			IQGTIAQIYDNnKTLLIDSIYGGQVAIK	25.6649	25.6649	-25	TRUE	UPI0008293208	UPI0008293208 status=active
20210906_Nsco-2930_CampyH_C1A_AP_sample.37950.37950.3	interact.pep.xml	IQGTIAQIYDNNKTLLIDSIYGGQVAIK		K	V	28	3	7644.43	4454.21	4454.2	1485.75	1485.74	3048.65	1017.22	1405.55	0.00234693	20.018	9.034	0.9624	2	1	23	51	0			IQGTIAQIYDNnKTLLIDSIYGGQVAIK	20.0182	20.0182	-25	TRUE	UPI0008293208	UPI0008293208 status=active
20210906_Nsco-2930_CampyH_C1A_AP_sample.38329.38329.2	interact.pep.xml	TLAIVEQYYVEDQNISELVDK		K	S	21	2	7719.95	3873.8	3873.79	1937.91	1937.9	2468.23	1235.12	1405.56	0.00704288	21.109	11.098	0.9994	2	0	55	76	0			TLAIVEQYYVEDQNISELVDK	19.3332	21.1094	-25	TRUE	UPI000E333330	UPI000E333330 status=active
20210906_Nsco-2930_CampyH_C1A_AP_sample.38332.38332.2	interact.pep.xml	TLAIVEQYYVEDQNISELVDK		K	S	21	2	7721.13	3873.8	3873.79	1937.91	1937.9	2468.23	1235.12	1405.56	9.6605e-08	41.56	13.087	1	2	0	55	76	0			TLAIVEQYYVEDQNISELVDK	30.3917	41.5604	-25	TRUE	UPI000E333330	UPI000E333330 status=active
20210906_Nsco-2930_CampyH_C1A_AP_sample.40974.40974.2	interact.pep.xml	DLNISESDISYPIDLLNK		K	A	18	2	8247.17	3453.6	3453.6	1727.81	1727.81	2048.03	1025.02	1405.56	1.20296e-06	33.179	12.072	1	2	0	305	323	0			DLNISESDISYPIDLLNK	21.1061	33.1799	-25	TRUE	UPI0008275CF9	UPI0008275CF9 status=active
20210906_Nsco-2930_CampyH_C1A_AP_sample.40977.40977.2	interact.pep.xml	DLNISESDISYPIDLLNK		K	A	18	2	8248.29	3453.6	3453.6	1727.81	1727.81	2048.03	1025.02	1405.56	1.99871e-08	41.297	9.633	1	2	0	305	323	0			DLNISESDISYPIDLLNK	31.3679	41.2978	-25	TRUE	UPI0008275CF9	UPI0008275CF9 status=active
20210906_Nsco-2930_CampyH_C1A_AP_sample.41893.41893.3	interact.pep.xml	EFTDYVLPNLAVDNAEIDANFFQHTPYLEEFNK		K	S	33	3	8396.01	5308.41	5308.4	1770.48	1770.47	3902.83	1301.95	1405.57	0.0641579	15.271	0	0.8704	2	0	54	87	0			EFTDYVLPNLAVDNAEIDANFFQHTPYLEEFNK	10.275	15.271	-25	TRUE	UPI000827E786	UPI000827E786 status=active
20210906_Nsco-2930_CampyH_C2A_AP_sample.11610.11610.3	interact.pep.xml	DNKQNLENDNNISTIK		K	N	16	3	2648.89	3264.46	3264.46	1089.16	1089.16	1858.9	620.641	1405.56	0.0017348	20.543	8.132	0.9822	2	1	96	112	0			DNKQNLENDNNISTIK	11.4581	20.5435	-45	TRUE	UPI0008290FE7	UPI0008290FE7 status=active
20210906_Nsco-2930_CampyH_C2A_AP_sample.18735.18735.2	interact.pep.xml	IQGTIAQIYDNNK		K	T	13	2	4019.66	2883.31	2883.3	1442.66	1442.66	1476.76	739.386	1406.55	0.000337287	25.388	13.115	0.9996	2	0	23	36	0			IQGTIAQIYDNNK	15.1092	25.3886	-25	TRUE	UPI0008293208	UPI0008293208 status=active
20210906_Nsco-2930_CampyH_C2A_AP_sample.22413.22413.2	interact.pep.xml	LVEANFTSLQPGESTR		K	L	16	2	4706.87	3153.44	3153.44	1577.73	1577.73	1747.87	874.944	1405.56	6.51629e-06	34.244	13.665	1	2	0	40	56	0			LVEANFTSLQPGESTR	27.0005	34.2444	-25	TRUE	UPI000829142F	UPI000829142F status=active
20210906_Nsco-2930_CampyH_C2A_AP_sample.32270.32270.3	interact.pep.xml	ANVDIAYGQTLMAQANFENASKDFNR		K	S	26	3	6510.08	4292.92	4292.93	1431.98	1431.98	2887.36	963.459	1405.57	0.0120642	17.174	9.87	0.9198	2	1	98	124	0			ANVDIAYGQTLMAQANFENASKDFNR	12.0463	17.174	-25	TRUE	UPI0008292ADF	UPI0008292ADF status=active
20210906_Nsco-2930_CampyH_C2A_AP_sample.36600.36600.3	interact.pep.xml	IQGTIAQIYDNNKTLLIDSIYGGQVAIK		K	V	28	3	7299.67	4454.22	4454.21	1485.75	1485.74	3048.65	1017.22	1405.56	1.26765e-06	33.088	8.139	1	2	1	23	51	0			IQGTIAQIYDNNKTLLIDSIYGGQVAIK	30.583	33.0885	-25	TRUE	UPI0008293208	UPI0008293208 status=active
20210906_Nsco-2930_CampyH_C2A_AP_sample.38356.38356.3	interact.pep.xml	IQGTIAQIYDNNKTLLIDSIYGGQVAIK		K	V	28	3	7627.97	4455.21	4455.2	1486.08	1486.07	3048.65	1017.22	1406.55	0.000771791	26.95	13.431	0.978	2	1	23	51	0			IQGTIAQIYDNNKTLLIDSIYGGQVAIK	22.5742	26.95	-25	TRUE	UPI0008293208	UPI0008293208 status=active
20210906_Nsco-2930_CampyH_C2A_AP_sample.38358.38358.3	interact.pep.xml	IQGTIAQIYDNNKTLLIDSIYGGQVAIK		K	V	28	3	7628.73	4455.21	4455.2	1486.08	1486.07	3048.65	1017.22	1406.55	9.24166e-06	32.637	11.702	1	2	1	23	51	0			IQGTIAQIYDNnKTLLIDSIYGGQVAIK	32.6374	32.6374	-25	TRUE	UPI0008293208	UPI0008293208 status=active
20210906_Nsco-2930_CampyH_C2A_AP_sample.38861.38861.2	interact.pep.xml	TLAIVEQYYVEDQNISELVDK		K	S	21	2	7722.52	3873.79	3873.81	1937.9	1937.91	2468.23	1235.12	1405.58	3.21181e-06	32.473	9.978	1	2	0	55	76	0			TLAIVEQYYVEDQNISELVDK	26.2692	32.4733	-25	TRUE	UPI000E333330	UPI000E333330 status=active
20210906_Nsco-2930_CampyH_C2A_AP_sample.42662.42662.3	interact.pep.xml	EFTDYVLPNLAVDNAEIDANFFQHTPYLEEFNK		K	S	33	3	8396.17	5308.41	5308.4	1770.48	1770.47	3902.83	1301.95	1405.57	0.00082319	19.838	12.561	0.9962	2	0	54	87	0			EFTDYVLPNLAVDNAEIDANFFQHTPYLEEFNK	12.1896	19.8384	-25	TRUE	UPI000827E786	UPI000827E786 status=active
20210906_Nsco-2930_CampyH_C4A_AP_sample.10205.10205.2	interact.pep.xml	EAEVNATLAK		K	I	10	2	2251.13	2450.11	2450.09	1226.06	1226.05	1044.55	523.28	1405.54	0.00768245	16.958	0	0.9873	2	0	68	78	0			EAEVnATLAK	16.9585	3.72064	-25	TRUE	UPI0008282ABB	UPI0008282ABB status=active
20210906_Nsco-2930_CampyH_C4A_AP_sample.19378.19378.2	interact.pep.xml	IQGTIAQIYDNNK		K	T	13	2	3991.9	2883.31	2883.33	1442.66	1442.67	1476.76	739.386	1406.58	0.00488653	22.744	15.861	0.9316	2	0	23	36	0			IQGTIAQIYDNNK	14.3573	22.7443	-25	TRUE	UPI0008293208	UPI0008293208 status=active
20210906_Nsco-2930_CampyH_C4A_AP_sample.27884.27884.2	interact.pep.xml	LMQLEESNQNIENNLSAEIQR	LM[147]QLEESNQNIENNLSAEIQR	R	L	21	2	5549.77	3894.74	3894.75	1948.38	1948.38	2488.19	1245.1	1406.56	9.17804e-05	28.649	11.236	0.9983	2	0	87	108	0	2M(15.9949)		LMQLEESNQNIENNLSAEIQR	21.5773	28.6494	-25	TRUE	UPI00082936FB	UPI00082936FB status=active
20210906_Nsco-2930_CampyH_C4A_AP_sample.31030.31030.2	interact.pep.xml	LMQLEESNQNIENNLSAEIQR		R	L	21	2	6115.34	3877.75	3877.77	1939.88	1939.89	2472.19	1237.1	1405.58	0.000276535	22.733	10.051	0.9996	2	0	87	108	0			LMQLEESNQNIENNLSAEIQR	18.567	22.7337	-25	TRUE	UPI00082936FB	UPI00082936FB status=active
20210906_Nsco-2930_CampyH_C4A_AP_sample.31033.31033.2	interact.pep.xml	LMQLEESNQNIENNLSAEIQR		R	L	21	2	6116.51	3877.75	3877.77	1939.88	1939.89	2472.19	1237.1	1405.58	2.8006e-07	37.711	14.835	1	2	0	87	108	0			LMQLEESNQNIENNLSAEIQR	23.4819	37.7119	-25	TRUE	UPI00082936FB	UPI00082936FB status=active
20210906_Nsco-2930_CampyH_C4A_AP_sample.37535.37535.2	interact.pep.xml	MDENISLAILPQFQK		K	E	15	2	7292.61	3151.47	3151.47	1576.74	1576.74	1745.9	873.958	1405.56	4.81116e-05	28.771	15.905	0.9994	2	0	24	39	0			MDENISLAILPQFQK	20.1704	28.7717	-25	TRUE	UPI00082801F2	UPI00082801F2 status=active
20210906_Nsco-2930_CampyH_C4A_AP_sample.38583.38583.3	interact.pep.xml	IQGTIAQIYDNNKTLLIDSIYGGQVAIK		K	V	28	3	7488.81	4455.2	4455.2	1486.07	1486.07	3048.65	1017.22	1406.55	0.000962166	20.567	0	0.9855	2	1	23	51	0			IQGTIAQIYDNnKTLLIDSIYGGQVAIK	20.5676	20.5676	-25	TRUE	UPI0008293208	UPI0008293208 status=active
20210906_Nsco-2930_CampyH_C4A_AP_sample.38585.38585.3	interact.pep.xml	IQGTIAQIYDNNKTLLIDSIYGGQVAIK		K	V	28	3	7489.15	4455.2	4455.2	1486.07	1486.07	3048.65	1017.22	1406.55	1.00693e-06	35.488	17.682	1	2	1	23	51	0			IQGTIAQIYDNNKTLLIDSIYGGQVAIK	32.8578	35.4883	-25	TRUE	UPI0008293208	UPI0008293208 status=active
20210906_Nsco-2930_CampyH_C4A_AP_sample.38587.38587.3	interact.pep.xml	IQGTIAQIYDNNKTLLIDSIYGGQVAIK		K	V	28	3	7489.91	4455.2	4455.2	1486.07	1486.07	3048.65	1017.22	1406.55	1.00346e-08	41.494	8.849	1	2	1	23	51	0			IQGTIAQIYDNnKTLLIDSIYGGQVAIK	41.495	41.495	-25	TRUE	UPI0008293208	UPI0008293208 status=active
20210906_Nsco-2930_CampyH_C4A_AP_sample.39245.39245.3	interact.pep.xml	IQGTIAQIYDNNKTLLIDSIYGGQVAIK		K	V	28	3	7615.22	4455.2	4455.2	1486.07	1486.07	3048.65	1017.22	1406.55	8.0863e-07	40.869	17.598	1	2	1	23	51	0			IQGTIAQIYDNnKTLLIDSIYGGQVAIK	40.87	38.5306	-25	TRUE	UPI0008293208	UPI0008293208 status=active
20210906_Nsco-2930_CampyH_C4A_AP_sample.39713.39713.2	interact.pep.xml	TLAIVEQYYVEDQNISELVDK		K	S	21	2	7702.85	3873.81	3873.81	1937.91	1937.91	2468.23	1235.12	1405.58	5.71479e-06	32.472	11.863	1	2	0	55	76	0			TLAIVEQYYVEDQNISELVDK	24.1443	32.4722	-25	TRUE	UPI000E333330	UPI000E333330 status=active
20210906_Nsco-2930_CampyH_C4A_AP_sample.39755.39755.2	interact.pep.xml	TLAIVEQYYVEDQNISELVDK		K	S	21	2	7710.1	3873.79	3873.81	1937.9	1937.91	2468.23	1235.12	1405.58	6.93825e-05	29.135	11.091	0.9995	2	0	55	76	0			TLAIVEQYYVEDQNISELVDK	21.0114	29.1355	-25	TRUE	UPI000E333330	UPI000E333330 status=active
20210906_Nsco-2930_CampyH_C4A_AP_sample.39758.39758.2	interact.pep.xml	TLAIVEQYYVEDQNISELVDK		K	S	21	2	7711.25	3873.79	3873.81	1937.9	1937.91	2468.23	1235.12	1405.58	3.8019e-10	51.18	13.883	1	2	0	55	76	0			TLAIVEQYYVEDQNISELVDK	34.8886	51.1804	-25	TRUE	UPI000E333330	UPI000E333330 status=active
20210906_Nsco-2930_CampyH_C3A_AP_sample.12734.12734.3	interact.pep.xml	DNKQNLENDNNISTIK		K	N	16	3	2647.38	3264.47	3264.46	1089.16	1089.16	1858.9	620.641	1405.56	0.000274948	25.743	13.873	0.9924	2	1	96	112	0			DNKQNLENDNnISTIK	25.7439	16.5182	-45	TRUE	UPI0008290FE7	UPI0008290FE7 status=active
20210906_Nsco-2930_CampyH_C3A_AP_sample.12835.12835.2	interact.pep.xml	NLDNNLSN		K	-	8	2	2665.96	2307.97	2307.97	1154.99	1154.99	902.409	452.212	1405.56	0.0119193	16.195	6.92	0.9894	2	0	164	172	0			NLDNNLSN	10.3141	16.1959	-25	TRUE	UPI0008282ABB	UPI0008282ABB status=active
20210906_Nsco-2930_CampyH_C3A_AP_sample.15169.15169.3	interact.pep.xml	KAALAEGEANATIISAK		K	G	17	3	3067.79	3062.47	3062.47	1021.83	1021.83	1656.9	553.309	1405.56	0.0295631	16.617	10.26	0.9496	2	0	265	282	0			KAALAEGEAnATIISAK	16.6174	16.079	-45	TRUE	UPI000828698C	UPI000828698C status=active
20210906_Nsco-2930_CampyH_C3A_AP_sample.19416.19416.3	interact.pep.xml	LGALDWEKENNNTINK		K	E	16	3	3811.45	3263.48	3263.48	1088.84	1088.83	1857.92	620.315	1405.56	0.000148594	23.812	8.218	0.9858	2	1	38	54	0			LGALDWEKENNNTINK	17.7795	23.8126	-45	TRUE	UPI0008285420	UPI0008285420 status=active
20210906_Nsco-2930_CampyH_C3A_AP_sample.20550.20550.2	interact.pep.xml	IQGTIAQIYDNNK		K	T	13	2	4011.33	2883.31	2883.31	1442.66	1442.66	1476.76	739.386	1406.55	0.00184927	22.432	14.121	0.9688	2	0	23	36	0			IQGTIAQIYDNNK	14.2006	22.4327	-25	TRUE	UPI0008293208	UPI0008293208 status=active
20210906_Nsco-2930_CampyH_C3A_AP_sample.29886.29886.2	interact.pep.xml	LMQLEESNQNIENNLSAEIQR	LM[147]QLEESNQNIENNLSAEIQR	R	L	21	2	5570.4	3893.76	3893.76	1947.88	1947.88	2488.19	1245.1	1405.57	0.00176604	22.512	11.143	0.9959	2	0	87	108	0	2M(15.9949)		LMQLEESNQNIENNLSAEIQR	18.8671	22.5127	-25	TRUE	UPI00082936FB	UPI00082936FB status=active
20210906_Nsco-2930_CampyH_C3A_AP_sample.40450.40450.3	interact.pep.xml	IQGTIAQIYDNNKTLLIDSIYGGQVAIK		K	V	28	3	7299.5	4454.21	4454.22	1485.75	1485.75	3048.65	1017.22	1405.57	4.59198e-07	39.852	13.557	1	2	1	23	51	0			IQGTIAQIYDNnKTLLIDSIYGGQVAIK	39.8525	33.111	-25	TRUE	UPI0008293208	UPI0008293208 status=active
20210906_Nsco-2930_CampyH_C3A_AP_sample.42661.42661.3	interact.pep.xml	IDENLTLSSSENLHFLNMLDGSNLK		K	L	25	3	7668.45	4208.93	4208.93	1403.98	1403.99	2803.37	935.464	1405.56	0.0221437	16.119	9.34	0.9582	2	0	227	252	0			IDENLTLSSSENLHFLNMLDGSNLK	12.1133	16.1194	-25	TRUE	UPI0008288F55	UPI0008288F55 status=active
20210906_Nsco-2930_CampyH_C3A_AP_sample.43062.43062.2	interact.pep.xml	TLAIVEQYYVEDQNISELVDK		K	S	21	2	7732.02	3873.79	3873.81	1937.9	1937.91	2468.23	1235.12	1405.58	0.0562341	15.5	9.952	0.9602	2	0	55	76	0			TLAIVEQYYVEDQnISELVDK	15.5008	15.5008	-25	TRUE	UPI000E333330	UPI000E333330 status=active
20210906_Nsco-2930_CampyH_C3A_AP_sample.43065.43065.2	interact.pep.xml	TLAIVEQYYVEDQNISELVDK		K	S	21	2	7733.14	3873.79	3873.81	1937.9	1937.91	2468.23	1235.12	1405.58	4.75883e-07	36.79	10.343	1	2	0	55	76	0			TLAIVEQYYVEDQNISELVDK	28.029	36.7906	-25	TRUE	UPI000E333330	UPI000E333330 status=active
20210906_Nsco-2930_CampyH_C3A_AP_sample.45314.45314.3	interact.pep.xml	NINLYAIFLMTQNNSDLNHTIIQNK		K	L	25	3	8119.08	4337.06	4337.05	1446.69	1446.69	2931.49	978.171	1405.56	0.00785687	16.919	8.616	0.9594	2	0	89	114	0			NINLYAIFLMTQnNSDLnHTIIQNK	16.9191	16.9191	-25	TRUE	UPI0008277366	UPI0008277366 status=active
20210906_Nsco-2930_CampyH_C3A_AP_sample.45367.45367.3	interact.pep.xml	NINLYAIFLMTQNNSDLNHTIIQNK		K	L	25	3	8128.17	4337.06	4337.05	1446.69	1446.69	2931.49	978.171	1405.56	0.00106414	22.392	9.582	0.9982	2	0	89	114	0			NINLYAIFLMTQNNSDLNHTIIQNK	20.6577	22.3928	-25	TRUE	UPI0008277366	UPI0008277366 status=active
20210906_Nsco-2930_CampyH_C3A_AP_sample.46723.46723.3	interact.pep.xml	AIFENNNSSLLPGAFATITSDAFIQK		K	N	26	3	8326.22	4174.97	4174.96	1392.66	1392.66	2768.4	923.808	1406.56	0.0128307	16.067	7.925	0.8932	2	0	267	293	0			AIFENNNSSLLPGAFATITSDAFIQK	11.7981	16.0672	-25	TRUE	UPI0008292ADF	UPI0008292ADF status=active
20210906_Nsco-2930_CampyH_C3A_AP_sample.47193.47193.3	interact.pep.xml	EFTDYVLPNLAVDNAEIDANFFQHTPYLEEFNK		K	S	33	3	8392.11	5308.4	5308.41	1770.48	1770.48	3902.83	1301.95	1405.58	0.00527837	21.61	11.903	0.974	2	0	54	87	0			EFTDYVLPNLAVDNAEIDANFFQHTPYLEEFNK	13.95	21.6109	-25	TRUE	UPI000827E786	UPI000827E786 status=active
20210906_Nsco-2930_CampyH_C1A_AP_sample.06356.06356.2	interact.pep.xml	KEAEVNATLAK		K	I	11	2	1632.45	2578.2	2578.2	1290.11	1290.11	1172.64	587.327	1405.56	1.7358e-05	28.542	9.303	1	2	0	67	78	0			KEAEVNATLAK	13.1197	28.5428	-25	TRUE	UPI0008282ABB	UPI0008282ABB status=active
20210906_Nsco-2930_CampyH_C1A_AP_sample.06406.06406.2	interact.pep.xml	IIEANTTSR		K	L	9	2	1648.29	2409.1	2409.09	1205.56	1205.55	1003.53	502.772	1405.56	0.000205589	22.248	0	0.9999	2	0	126	135	0			IIEANTTSR	20.0413	22.2488	-25	TRUE	UPI000E32FA99	UPI000E32FA99 status=active
20210906_Nsco-2930_CampyH_C1A_AP_sample.09781.09781.2	interact.pep.xml	EAEVNATLAK		K	I	10	2	2267.69	2450.11	2450.11	1226.06	1226.06	1044.55	523.28	1405.56	5.85127e-07	30.431	11.67	1	2	0	68	78	0			EAEVNATLAK	16.7298	30.431	-25	TRUE	UPI0008282ABB	UPI0008282ABB status=active
20210906_Nsco-2930_CampyH_C1A_AP_sample.11820.11820.2	interact.pep.xml	NLDNNLSN		K	-	8	2	2661.63	2307.97	2307.97	1154.99	1154.99	902.409	452.212	1405.56	0.000115678	17.247	0	0.9999	2	0	164	172	0			NLDNNLSN	14.2761	17.2474	-25	TRUE	UPI0008282ABB	UPI0008282ABB status=active
20210906_Nsco-2930_CampyH_C1A_AP_sample.12830.12830.2	interact.pep.xml	TQDLEDLNASK		K	S	11	2	2854.49	2638.15	2638.15	1320.08	1320.08	1232.59	617.302	1405.56	1.21689e-05	29.159	13.568	1	2	0	147	158	0			TQDLEDLNASK	18.6546	29.1594	-25	TRUE	UPI000835F4CA	UPI000835F4CA status=active
20210906_Nsco-2930_CampyH_C1A_AP_sample.13056.13056.2	interact.pep.xml	QNLENDNNISTIK		K	N	13	2	2896.28	2907.3	2907.3	1454.66	1454.66	1501.74	751.876	1405.56	4.7863e-06	29.78	7.977	1	2	0	99	112	0			QNLENDNNISTIK	15.3645	29.7806	-25	TRUE	UPI0008290FE7	UPI0008290FE7 status=active
20210906_Nsco-2930_CampyH_C1A_AP_sample.13923.13923.2	interact.pep.xml	LDDNITVDEK		K	T	10	2	3061.67	2566.12	2566.12	1284.07	1284.07	1160.56	581.285	1405.56	1.31902e-05	27.019	12.355	1	2	0	166	176	0			LDDNITVDEK	18.1508	27.0193	-25	TRUE	UPI000827631A	UPI000827631A status=active
20210906_Nsco-2930_CampyH_C1A_AP_sample.14245.14245.2	interact.pep.xml	VDLDINK		R	S	7	2	3121.42	2221	2221	1111.51	1111.51	815.439	408.727	1405.56	8.69961e-05	17.742	0	0.9999	2	0	67	74	0			VDLDINK	13.9231	17.7427	-25	TRUE	UPI00082801F2	UPI00082801F2 status=active
20210906_Nsco-2930_CampyH_C1A_AP_sample.14248.14248.2	interact.pep.xml	VDLDINK		R	S	7	2	3122.55	2221	2221	1111.51	1111.51	815.439	408.727	1405.56	1.37563e-05	24.946	0	1	2	0	67	74	0			VDLDINK	14.9345	24.9461	-25	TRUE	UPI00082801F2	UPI00082801F2 status=active
20210906_Nsco-2930_CampyH_C1A_AP_sample.15649.15649.2	interact.pep.xml	TYSLDLNK		K	T	8	2	3392.96	2358.05	2358.05	1180.03	1180.03	952.486	477.25	1405.56	1.99871e-05	25.297	0	1	2	0	192	200	0			TYSLDLNK	14.8353	25.2976	-25	TRUE	UPI000827D699	UPI000827D699 status=active
20210906_Nsco-2930_CampyH_C1A_AP_sample.16107.16107.2	interact.pep.xml	AELEANITNYK		K	Q	11	2	3483.57	2670.19	2670.19	1336.1	1336.1	1264.63	633.322	1405.56	6.36429e-06	27.285	12.667	1	2	0	93	104	0			AELEANITNYK	20.0107	27.2851	-25	TRUE	UPI000827631A	UPI000827631A status=active
20210906_Nsco-2930_CampyH_C1A_AP_sample.16363.16363.2	interact.pep.xml	EFQNINGDFNK		K	T	11	2	3531.47	2730.17	2730.16	1366.09	1366.09	1324.6	663.31	1405.56	6.80377e-05	25.169	0	1	2	0	124	135	0			EFQNINGDFNK	13.0133	25.17	-25	TRUE	UPI0008275CF9	UPI0008275CF9 status=active
20210906_Nsco-2930_CampyH_C1A_AP_sample.17696.17696.2	interact.pep.xml	IQGTIAQIYDNNK		K	T	13	2	3788.98	2882.32	2882.32	1442.17	1442.17	1476.76	739.386	1405.56	1.75893e-08	37.519	10.236	1	2	0	23	36	0			IQGTIAQIYDNNK	19.2939	37.5195	-25	TRUE	UPI0008293208	UPI0008293208 status=active
20210906_Nsco-2930_CampyH_C1A_AP_sample.18003.18003.2	interact.pep.xml	IQGTIAQIYDNNK		K	T	13	2	3849.19	2882.32	2882.32	1442.17	1442.17	1476.76	739.386	1405.56	9.18862e-05	23.647	0	0.9999	2	0	23	36	0			IQGTIAQIYDNNK	16.8191	23.647	-25	TRUE	UPI0008293208	UPI0008293208 status=active
20210906_Nsco-2930_CampyH_C1A_AP_sample.18006.18006.2	interact.pep.xml	IQGTIAQIYDNNK		K	T	13	2	3850.31	2882.32	2882.32	1442.17	1442.17	1476.76	739.386	1405.56	1.47401e-06	32.826	10.729	1	2	0	23	36	0			IQGTIAQIYDNNK	19.2388	32.827	-25	TRUE	UPI0008293208	UPI0008293208 status=active
20210906_Nsco-2930_CampyH_C1A_AP_sample.18320.18320.2	interact.pep.xml	IQGTIAQIYDNNK		K	T	13	2	3911.23	2882.32	2882.32	1442.17	1442.17	1476.76	739.386	1405.56	0.000356451	23.292	0	0.9997	2	0	23	36	0			IQGTIAQIYDNNK	12.0493	23.2927	-25	TRUE	UPI0008293208	UPI0008293208 status=active
20210906_Nsco-2930_CampyH_C1A_AP_sample.18634.18634.2	interact.pep.xml	AALAEGEANATIISAK		K	G	16	2	3973.18	2934.37	2934.37	1468.19	1468.19	1528.81	765.412	1405.56	1.22603e-09	45.146	10.15	1	2	0	266	282	0			AALAEGEANATIISAK	26.5076	45.147	-25	TRUE	UPI000828698C	UPI000828698C status=active
20210906_Nsco-2930_CampyH_C1A_AP_sample.22413.22413.2	interact.pep.xml	EGNFSAVLAYK		K	D	11	2	4691.84	2603.17	2603.17	1302.59	1302.59	1197.6	599.809	1405.57	6.60313e-05	24.221	0	1	2	0	494	505	0			EGNFSAVLAYK	13.55	24.2216	-25	TRUE	UPI000828EA4B	UPI000828EA4B status=active
20210906_Nsco-2930_CampyH_C1A_AP_sample.22425.22425.2	interact.pep.xml	LVEANFTSLQPGESTR		K	L	16	2	4693.88	3153.44	3153.44	1577.73	1577.73	1747.87	874.944	1405.56	0.00414954	17.028	0	0.9986	2	0	40	56	0			LVEANFTSLQPGESTR	14.2145	17.0287	-25	TRUE	UPI000829142F	UPI000829142F status=active
20210906_Nsco-2930_CampyH_C1A_AP_sample.26054.26054.2	interact.pep.xml	EQFYSYFDQNISK		R	I	13	2	5384.25	3073.31	3073.33	1537.66	1537.67	1667.75	834.881	1405.58	0.000226725	16.078	0	0.9998	2	0	17	30	0			EQFYSYFDQNISK	12.4494	16.0786	-25	TRUE	UPI0008288348	UPI0008288348 status=active
20210906_Nsco-2930_CampyH_C1A_AP_sample.27497.27497.2	interact.pep.xml	LEFEQNVSILPK		K	L	12	2	5637.86	2821.33	2821.33	1411.67	1411.67	1415.77	708.89	1405.56	0.00682731	15.163	0	0.9984	2	0	39	51	0			LEFEQNVSILPK	12.2942	15.1636	-25	TRUE	UPI0008276D24	UPI0008276D24 status=active
20210906_Nsco-2930_CampyH_C1A_AP_sample.27500.27500.2	interact.pep.xml	LEFEQNVSILPK		K	L	12	2	5638.95	2821.33	2821.33	1411.67	1411.67	1415.77	708.89	1405.56	1.22462e-06	33.148	0	1	2	0	39	51	0			LEFEQNVSILPK	22.556	33.1485	-25	TRUE	UPI0008276D24	UPI0008276D24 status=active
20210906_Nsco-2930_CampyH_C1A_AP_sample.29871.29871.2	interact.pep.xml	DNQDLNISTEIFAK		R	D	14	2	6085.45	3012.35	3012.34	1507.18	1507.18	1606.78	804.399	1405.56	1.09144e-06	25.348	0	1	2	0	233	247	0			DNQDLNISTEIFAK	19.5286	25.3485	-25	TRUE	UPI0008274957	UPI0008274957 status=active
20210906_Nsco-2930_CampyH_C1A_AP_sample.36151.36151.3	interact.pep.xml	IQGTIAQIYDNNKTLLIDSIYGGQVAIK		K	V	28	3	7288.04	4454.22	4454.22	1485.75	1485.75	3048.65	1017.22	1405.57	5.44503e-07	30.556	7.853	1	2	1	23	51	0			IQGTIAQIYDNnKTLLIDSIYGGQVAIK	30.557	28.0973	-25	TRUE	UPI0008293208	UPI0008293208 status=active
20210906_Nsco-2930_CampyH_C1A_AP_sample.37231.37231.3	interact.pep.xml	IQGTIAQIYDNNKTLLIDSIYGGQVAIK		K	V	28	3	7501.16	4455.2	4455.21	1486.07	1486.08	3048.65	1017.22	1406.56	1.65387e-05	25.626	0	1	2	1	23	51	0			IQGTIAQIYDNnKTLLIDSIYGGQVAIK	25.6263	23.3611	-25	TRUE	UPI0008293208	UPI0008293208 status=active
20210906_Nsco-2930_CampyH_C1A_AP_sample.37797.37797.3	interact.pep.xml	IQGTIAQIYDNNKTLLIDSIYGGQVAIK		K	V	28	3	7614.35	4455.2	4455.2	1486.07	1486.07	3048.65	1017.22	1406.55	9.09913e-05	25.664	8.341	1	2	1	23	51	0			IQGTIAQIYDNnKTLLIDSIYGGQVAIK	25.6649	25.6649	-25	TRUE	UPI0008293208	UPI0008293208 status=active
20210906_Nsco-2930_CampyH_C1A_AP_sample.37851.37851.3	interact.pep.xml	IQGTIAQIYDNNKTLLIDSIYGGQVAIK		K	V	28	3	7623.36	4455.2	4455.2	1486.07	1486.07	3048.65	1017.22	1406.55	0.000147996	24.819	8.295	1	2	1	23	51	0			IQGTIAQIYDNnKTLLIDSIYGGQVAIK	24.8192	22.7764	-25	TRUE	UPI0008293208	UPI0008293208 status=active
20210906_Nsco-2930_CampyH_C1A_AP_sample.37855.37855.3	interact.pep.xml	IQGTIAQIYDNNKTLLIDSIYGGQVAIK		K	V	28	3	7624.45	4455.2	4455.2	1486.07	1486.07	3048.65	1017.22	1406.55	6.26253e-08	37.313	7.185	1	2	1	23	51	0			IQGTIAQIYDNnKTLLIDSIYGGQVAIK	37.3132	34.7599	-25	TRUE	UPI0008293208	UPI0008293208 status=active
20210906_Nsco-2930_CampyH_C1A_AP_sample.37950.37950.3	interact.pep.xml	IQGTIAQIYDNNKTLLIDSIYGGQVAIK		K	V	28	3	7644.43	4454.21	4454.2	1485.75	1485.74	3048.65	1017.22	1405.55	0.000742164	20.018	9.034	0.9978	2	1	23	51	0			IQGTIAQIYDNnKTLLIDSIYGGQVAIK	20.0182	20.0182	-25	TRUE	UPI0008293208	UPI0008293208 status=active
20210906_Nsco-2930_CampyH_C1A_AP_sample.38329.38329.2	interact.pep.xml	TLAIVEQYYVEDQNISELVDK		K	S	21	2	7719.95	3873.8	3873.8	1937.91	1937.91	2468.23	1235.12	1405.56	0.00125242	21.109	9.874	0.9994	2	0	55	76	0			TLAIVEQYYVEDQNISELVDK	19.3332	21.1094	-25	TRUE	UPI000E333330	UPI000E333330 status=active
20210906_Nsco-2930_CampyH_C1A_AP_sample.40974.40974.2	interact.pep.xml	DLNISESDISYPIDLLNK		K	A	18	2	8247.17	3453.6	3453.59	1727.81	1727.8	2048.03	1025.02	1405.56	3.80408e-07	33.179	10.467	1	2	0	305	323	0			DLNISESDISYPIDLLNK	21.1061	33.1799	-25	TRUE	UPI0008275CF9	UPI0008275CF9 status=active
20210906_Nsco-2930_CampyH_C1A_AP_sample.40975.40975.2	interact.pep.xml	DLNISESDISYPIDLLNK		K	A	18	2	8247.47	3453.6	3453.59	1727.81	1727.8	2048.03	1025.02	1405.56	0.0709169	15.097	10.794	0.9886	2	0	305	323	0			DLnISESDISYPIDLLNK	15.0973	15.0973	-25	TRUE	UPI0008275CF9	UPI0008275CF9 status=active
20210906_Nsco-2930_CampyH_C1A_AP_sample.41719.41719.2	interact.pep.xml	DFNQSLAALSLLDIK		R	T	15	2	8366.91	3052.45	3052.45	1527.23	1527.23	1646.89	824.451	1405.56	5.31802e-06	31.597	11.837	1	2	0	341	356	0			DFNQSLAALSLLDIK	20.6988	31.5972	-25	TRUE	UPI0008274736	UPI0008274736 status=active
20210906_Nsco-2930_CampyH_C1A_AP_sample.41893.41893.3	interact.pep.xml	EFTDYVLPNLAVDNAEIDANFFQHTPYLEEFNK		K	S	33	3	8396.01	5308.41	5308.38	1770.48	1770.47	3902.83	1301.95	1405.55	0.000360786	15.271	0	1	2	0	54	87	0			EFTDYVLPNLAVDNAEIDANFFQHTPYLEEFNK	13.332	15.271	-25	TRUE	UPI000827E786	UPI000827E786 status=active
20210906_Nsco-2930_CampyH_C2A_AP_sample.05861.05861.2	interact.pep.xml	ILEDQNSTK		R	Y	9	2	1556.54	2452.09	2452.09	1227.05	1227.05	1046.52	524.269	1405.56	0.00922572	18.64	9.624	0.9976	2	0	87	96	0			ILEDQNSTK	9.72347	18.6408	-25	TRUE	UPI000828FDB7	UPI000828FDB7 status=active
20210906_Nsco-2930_CampyH_C2A_AP_sample.06248.06248.2	interact.pep.xml	KEAEVNATLAK		K	I	11	2	1627.44	2578.2	2578.2	1290.11	1290.11	1172.64	587.327	1405.56	0.0290068	16.65	0	0.9949	2	0	67	78	0			KEAEVNATLAK	9.45289	16.6506	-25	TRUE	UPI0008282ABB	UPI0008282ABB status=active
20210906_Nsco-2930_CampyH_C2A_AP_sample.06286.06286.2	interact.pep.xml	IIEANTTSR		K	L	9	2	1634.83	2409.09	2409.09	1205.55	1205.55	1003.53	502.772	1405.56	0.00404343	17.073	0	0.9985	2	0	126	135	0			IIEANTTSR	15.1042	17.0736	-25	TRUE	UPI000E32FA99	UPI000E32FA99 status=active
20210906_Nsco-2930_CampyH_C2A_AP_sample.09609.09609.2	interact.pep.xml	EAEVNATLAK		K	I	10	2	2259.84	2450.11	2450.11	1226.06	1226.06	1044.55	523.28	1405.56	1.57036e-06	28.716	11.646	1	2	0	68	78	0			EAEVNATLAK	17.5806	28.7162	-25	TRUE	UPI0008282ABB	UPI0008282ABB status=active
20210906_Nsco-2930_CampyH_C2A_AP_sample.11610.11610.3	interact.pep.xml	DNKQNLENDNNISTIK		K	N	16	3	2648.89	3264.46	3264.46	1089.16	1089.16	1858.9	620.641	1405.56	0.000308497	20.543	0	1	2	1	96	112	0			DNKQNLENDNNISTIK	11.4581	20.5435	-45	TRUE	UPI0008290FE7	UPI0008290FE7 status=active
20210906_Nsco-2930_CampyH_C2A_AP_sample.12680.12680.2	interact.pep.xml	TQDLEDLNASK		K	S	11	2	2851.81	2638.15	2638.15	1320.08	1320.08	1232.59	617.302	1405.56	0.000226856	23.077	11.916	1	2	0	147	158	0			TQDLEDLNASK	15.3729	23.0776	-25	TRUE	UPI000835F4CA	UPI000835F4CA status=active
20210906_Nsco-2930_CampyH_C2A_AP_sample.12859.12859.2	interact.pep.xml	QNLENDNNISTIK		K	N	13	2	2883.81	2907.3	2907.3	1454.66	1454.66	1501.74	751.876	1405.56	3.00954e-05	26.586	6.669	1	2	0	99	112	0			QNLENDNNISTIK	15.2749	26.5865	-25	TRUE	UPI0008290FE7	UPI0008290FE7 status=active
20210906_Nsco-2930_CampyH_C2A_AP_sample.13743.13743.2	interact.pep.xml	LDDNITVDEK		K	T	10	2	3051.8	2566.12	2566.12	1284.07	1284.07	1160.56	581.285	1405.56	9.10437e-07	31.663	15.581	1	2	0	166	176	0			LDDNITVDEK	20.0091	31.6638	-25	TRUE	UPI000827631A	UPI000827631A status=active
20210906_Nsco-2930_CampyH_C2A_AP_sample.13856.13856.3	interact.pep.xml	KAALAEGEANATIISAK		K	G	17	3	3074.27	3062.47	3062.47	1021.83	1021.83	1656.9	553.309	1405.56	0.00652755	16.241	7.625	1	2	0	265	282	0			KAALAEGEANATIISAK	13.4537	16.2413	-45	TRUE	UPI000828698C	UPI000828698C status=active
20210906_Nsco-2930_CampyH_C2A_AP_sample.14092.14092.2	interact.pep.xml	VDLDINK		R	S	7	2	3117.08	2221	2221	1111.51	1111.51	815.439	408.727	1405.56	1.80509e-05	20.474	0	1	2	0	67	74	0			VDLDINK	16.6602	20.4747	-25	TRUE	UPI00082801F2	UPI00082801F2 status=active
20210906_Nsco-2930_CampyH_C2A_AP_sample.14095.14095.2	interact.pep.xml	VDLDINK		R	S	7	2	3118.17	2221	2221	1111.51	1111.51	815.439	408.727	1405.56	1.88908e-05	24.395	0	1	2	0	67	74	0			VDLDINK	14.9365	24.3959	-25	TRUE	UPI00082801F2	UPI00082801F2 status=active
20210906_Nsco-2930_CampyH_C2A_AP_sample.15548.15548.2	interact.pep.xml	TYSLDLNK		K	T	8	2	3402.34	2358.05	2358.05	1180.03	1180.03	952.486	477.25	1405.56	1.35052e-05	26.978	6.377	1	2	0	192	200	0			TYSLDLNK	16.4707	26.978	-25	TRUE	UPI000827D699	UPI000827D699 status=active
20210906_Nsco-2930_CampyH_C2A_AP_sample.16027.16027.2	interact.pep.xml	AELEANITNYK		K	Q	11	2	3498.73	2670.19	2670.19	1336.1	1336.1	1264.63	633.322	1405.56	0.000631321	19.299	12.894	0.9997	2	0	93	104	0			AELEANITNYK	16.3667	19.2991	-25	TRUE	UPI000827631A	UPI000827631A status=active
20210906_Nsco-2930_CampyH_C2A_AP_sample.16286.16286.2	interact.pep.xml	EFQNINGDFNK		K	T	11	2	3547.24	2730.17	2730.17	1366.09	1366.09	1324.6	663.31	1405.56	9.2523e-06	21.635	0	1	2	0	124	135	0			EFQNINGDFNK	11.7769	21.6356	-25	TRUE	UPI0008275CF9	UPI0008275CF9 status=active
20210906_Nsco-2930_CampyH_C2A_AP_sample.17614.17614.2	interact.pep.xml	IQGTIAQIYDNNK		K	T	13	2	3804.58	2882.32	2882.32	1442.17	1442.17	1476.76	739.386	1405.56	0.000107152	24.38	7.904	1	2	0	23	36	0			IQGTIAQIYDNNK	13.9398	24.3809	-25	TRUE	UPI0008293208	UPI0008293208 status=active
20210906_Nsco-2930_CampyH_C2A_AP_sample.17927.17927.2	interact.pep.xml	IQGTIAQIYDNNK		K	T	13	2	3864.43	2882.32	2882.32	1442.17	1442.17	1476.76	739.386	1405.56	0.00135988	19.966	0	0.9991	2	0	23	36	0			IQGTIAQIYDNNK	13.1411	19.9662	-25	TRUE	UPI0008293208	UPI0008293208 status=active
20210906_Nsco-2930_CampyH_C2A_AP_sample.17930.17930.2	interact.pep.xml	IQGTIAQIYDNNK		K	T	13	2	3865.64	2882.32	2882.32	1442.17	1442.17	1476.76	739.386	1405.56	3.1387e-07	34.513	8.794	1	2	0	23	36	0			IQGTIAQIYDNNK	19.6044	34.5137	-25	TRUE	UPI0008293208	UPI0008293208 status=active
20210906_Nsco-2930_CampyH_C2A_AP_sample.18247.18247.2	interact.pep.xml	IQGTIAQIYDNNK		K	T	13	2	3926.09	2882.32	2882.32	1442.17	1442.17	1476.76	739.386	1405.56	0.00513452	18.658	0	0.9977	2	0	23	36	0			IQGTIAQIYDNNK	9.57169	18.6589	-25	TRUE	UPI0008293208	UPI0008293208 status=active
20210906_Nsco-2930_CampyH_C2A_AP_sample.18563.18563.2	interact.pep.xml	AALAEGEANATIISAK		K	G	16	2	3987.18	2934.37	2934.37	1468.19	1468.19	1528.81	765.412	1405.56	0.00556545	16.518	0	0.9981	2	0	266	282	0			AALAEGEANATIISAK	14.9426	16.5186	-25	TRUE	UPI000828698C	UPI000828698C status=active
20210906_Nsco-2930_CampyH_C2A_AP_sample.18566.18566.2	interact.pep.xml	AALAEGEANATIISAK		K	G	16	2	3988.34	2934.37	2934.37	1468.19	1468.19	1528.81	765.412	1405.56	2.3483e-10	47.017	8.032	1	2	0	266	282	0			AALAEGEANATIISAK	23.8288	47.017	-25	TRUE	UPI000828698C	UPI000828698C status=active
20210906_Nsco-2930_CampyH_C2A_AP_sample.22379.22379.2	interact.pep.xml	EGNFSAVLAYK		K	D	11	2	4699.82	2603.17	2603.16	1302.59	1302.59	1197.6	599.809	1405.56	0.00013693	25.954	9.641	1	2	0	494	505	0			EGNFSAVLAYK	17.094	25.9546	-25	TRUE	UPI000828EA4B	UPI000828EA4B status=active
20210906_Nsco-2930_CampyH_C2A_AP_sample.22410.22410.2	interact.pep.xml	LVEANFTSLQPGESTR		K	L	16	2	4705.73	3153.44	3153.44	1577.73	1577.72	1747.87	874.944	1405.56	0.00543876	16.558	0	0.9982	2	0	40	56	0			LVEAnFTSLQPGESTR	16.5583	16.5583	-25	TRUE	UPI000829142F	UPI000829142F status=active
20210906_Nsco-2930_CampyH_C2A_AP_sample.26043.26043.2	interact.pep.xml	EQFYSYFDQNISK		R	I	13	2	5384.34	3073.31	3073.32	1537.66	1537.67	1667.75	834.881	1405.57	0.000860003	17.762	0	0.9995	2	0	17	30	0			EQFYSYFDQNISK	9.22496	17.7623	-25	TRUE	UPI0008288348	UPI0008288348 status=active
20210906_Nsco-2930_CampyH_C2A_AP_sample.27543.27543.2	interact.pep.xml	LEFEQNVSILPK		K	L	12	2	5644.19	2821.33	2821.33	1411.67	1411.67	1415.77	708.89	1405.57	8.86646e-06	28.709	0	1	2	0	39	51	0			LEFEQNVSILPK	18.5169	28.709	-25	TRUE	UPI0008276D24	UPI0008276D24 status=active
20210906_Nsco-2930_CampyH_C2A_AP_sample.30056.30056.2	interact.pep.xml	DNQDLNISTEIFAK		R	D	14	2	6105.81	3012.35	3012.35	1507.18	1507.18	1606.78	804.399	1405.56	0.00048001	19.775	0	0.9998	2	0	233	247	0			DNQDLNISTEIFAK	14.8088	19.7755	-25	TRUE	UPI0008274957	UPI0008274957 status=active
20210906_Nsco-2930_CampyH_C2A_AP_sample.37737.37737.3	interact.pep.xml	IQGTIAQIYDNNKTLLIDSIYGGQVAIK		K	V	28	3	7509.51	4455.21	4455.2	1486.08	1486.07	3048.65	1017.22	1406.55	0.000153373	21.757	0	0.9999	2	1	23	51	0			IQGTIAQIYDNnKTLLIDSIYGGQVAIK	21.7571	17.3205	-25	TRUE	UPI0008293208	UPI0008293208 status=active
20210906_Nsco-2930_CampyH_C2A_AP_sample.38358.38358.3	interact.pep.xml	IQGTIAQIYDNNKTLLIDSIYGGQVAIK		K	V	28	3	7628.73	4455.21	4455.2	1486.08	1486.07	3048.65	1017.22	1406.55	2.92247e-06	32.637	9.279	1	2	1	23	51	0			IQGTIAQIYDNnKTLLIDSIYGGQVAIK	32.6374	32.6374	-25	TRUE	UPI0008293208	UPI0008293208 status=active
20210906_Nsco-2930_CampyH_C2A_AP_sample.38477.38477.3	interact.pep.xml	IQGTIAQIYDNNKTLLIDSIYGGQVAIK		K	V	28	3	7650.88	4455.21	4455.2	1486.08	1486.07	3048.65	1017.22	1406.55	0.000564287	21.494	7.275	0.9941	2	1	23	51	0			IQGTIAQIYDNnKTLLIDSIYGGQVAIK	21.4941	19.1992	-25	TRUE	UPI0008293208	UPI0008293208 status=active
20210906_Nsco-2930_CampyH_C2A_AP_sample.38861.38861.2	interact.pep.xml	TLAIVEQYYVEDQNISELVDK		K	S	21	2	7722.52	3873.79	3873.8	1937.9	1937.91	2468.23	1235.12	1405.57	1.80614e-06	32.473	0	1	2	0	55	76	0			TLAIVEQYYVEDQNISELVDK	26.2692	32.4733	-25	TRUE	UPI000E333330	UPI000E333330 status=active
20210906_Nsco-2930_CampyH_C2A_AP_sample.42662.42662.3	interact.pep.xml	EFTDYVLPNLAVDNAEIDANFFQHTPYLEEFNK		K	S	33	3	8396.17	5308.41	5308.39	1770.48	1770.47	3902.83	1301.95	1405.56	0.00260316	19.838	9.765	1	2	0	54	87	0			EFTDYVLPNLAVDNAEIDANFFQHTPYLEEFNK	15.6594	19.8384	-25	TRUE	UPI000827E786	UPI000827E786 status=active
20210906_Nsco-2930_CampyH_C3A_AP_sample.06377.06377.2	interact.pep.xml	ILEDQNSTK		R	Y	9	2	1570.07	2452.09	2452.09	1227.05	1227.05	1046.52	524.269	1405.56	0.00061624	19.341	10.814	0.9999	2	0	87	96	0			ILEDQNSTK	11.2081	19.341	-25	TRUE	UPI000828FDB7	UPI000828FDB7 status=active
20210906_Nsco-2930_CampyH_C3A_AP_sample.06810.06810.2	interact.pep.xml	KEAEVNATLAK		K	I	11	2	1640.4	2578.2	2578.2	1290.11	1290.11	1172.64	587.327	1405.56	6.85488e-05	26.156	5.547	1	2	0	67	78	0			KEAEVNATLAK	12.4982	26.1563	-25	TRUE	UPI0008282ABB	UPI0008282ABB status=active
20210906_Nsco-2930_CampyH_C3A_AP_sample.06821.06821.2	interact.pep.xml	IIEANTTSR		K	L	9	2	1647.31	2409.1	2409.09	1205.56	1205.55	1003.53	502.772	1405.56	0.0190656	15.379	0	0.999	2	0	126	135	0			IIEAnTTSR	15.38	15.38	-25	TRUE	UPI000E32FA99	UPI000E32FA99 status=active
20210906_Nsco-2930_CampyH_C3A_AP_sample.06824.06824.2	interact.pep.xml	IIEANTTSR		K	L	9	2	1648.39	2409.1	2409.09	1205.56	1205.55	1003.53	502.772	1405.56	0.000255859	21.868	0	1	2	0	126	135	0			IIEANTTSR	18.1891	21.8684	-25	TRUE	UPI000E32FA99	UPI000E32FA99 status=active
20210906_Nsco-2930_CampyH_C3A_AP_sample.08057.08057.2	interact.pep.xml	DNDKQDNNITIK		K	D	12	2	1852.45	2822.25	2822.25	1412.13	1412.13	1416.68	709.35	1405.56	0.00743875	15.014	13.957	0.9976	2	1	84	96	0			DNDKQDNNITIK	11.9056	15.0149	-25	TRUE	UPI0008290FE7	UPI0008290FE7 status=active
20210906_Nsco-2930_CampyH_C3A_AP_sample.10539.10539.2	interact.pep.xml	EAEVNATLAK		K	I	10	2	2266.05	2450.11	2450.11	1226.06	1226.06	1044.55	523.28	1405.56	4.85848e-07	30.754	12.054	1	2	0	68	78	0			EAEVNATLAK	18.908	30.7541	-25	TRUE	UPI0008282ABB	UPI0008282ABB status=active
20210906_Nsco-2930_CampyH_C3A_AP_sample.12736.12736.3	interact.pep.xml	DNKQNLENDNNISTIK		K	N	16	3	2648.14	3264.47	3264.47	1089.16	1089.16	1858.9	620.641	1405.56	7.81178e-06	28.929	7.188	1	2	1	96	112	0			DNKQNLENDNNISTIK	16.5189	28.9294	-45	TRUE	UPI0008290FE7	UPI0008290FE7 status=active
20210906_Nsco-2930_CampyH_C3A_AP_sample.13900.13900.2	interact.pep.xml	TQDLEDLNASK		K	S	11	2	2851.06	2638.15	2638.15	1320.08	1320.08	1232.59	617.302	1405.56	1.36694e-06	28.957	12.919	1	2	0	147	158	0			TQDLEDLNASK	16.5316	28.9572	-25	TRUE	UPI000835F4CA	UPI000835F4CA status=active
20210906_Nsco-2930_CampyH_C3A_AP_sample.14126.14126.2	interact.pep.xml	QNLENDNNISTIK		K	N	13	2	2889.43	2907.3	2907.3	1454.66	1454.66	1501.74	751.876	1405.56	6.46398e-05	26.258	8.175	1	2	0	99	112	0			QNLENDNNISTIK	16.5811	26.2588	-25	TRUE	UPI0008290FE7	UPI0008290FE7 status=active
20210906_Nsco-2930_CampyH_C3A_AP_sample.15084.15084.2	interact.pep.xml	LDDNITVDEK		K	T	10	2	3053.31	2566.12	2566.12	1284.07	1284.07	1160.56	581.285	1405.56	5.3518e-07	30.586	12.542	1	2	0	166	176	0			LDDNITVDEK	17.037	30.5864	-25	TRUE	UPI000827631A	UPI000827631A status=active
20210906_Nsco-2930_CampyH_C3A_AP_sample.15187.15187.2	interact.pep.xml	KAALAEGEANATIISAK		K	G	17	2	3071.64	3062.47	3062.47	1532.24	1532.24	1656.9	829.46	1405.56	0.00660313	17.221	7.985	0.9994	2	0	265	282	0			KAALAEGEANATIISAK	13.2968	17.2219	-25	TRUE	UPI000828698C	UPI000828698C status=active
20210906_Nsco-2930_CampyH_C3A_AP_sample.15454.15454.2	interact.pep.xml	VDLDINK		R	S	7	2	3115.42	2221	2221	1111.51	1111.51	815.439	408.727	1405.56	0.000228692	16.063	0	1	2	0	67	74	0			VDLDINK	14.2208	16.063	-25	TRUE	UPI00082801F2	UPI00082801F2 status=active
20210906_Nsco-2930_CampyH_C3A_AP_sample.15457.15457.2	interact.pep.xml	VDLDINK		R	S	7	2	3116.54	2221	2221	1111.51	1111.51	815.439	408.727	1405.56	5.14932e-06	26.653	0	1	2	0	67	74	0			VDLDINK	14.9669	26.6535	-25	TRUE	UPI00082801F2	UPI00082801F2 status=active
20210906_Nsco-2930_CampyH_C3A_AP_sample.17030.17030.2	interact.pep.xml	TYSLDLNK		K	T	8	2	3385.31	2358.05	2358.05	1180.03	1180.03	952.486	477.25	1405.56	0.000698635	19.123	0	0.9999	2	0	192	200	0			TYSLDLNK	15.3187	19.1234	-25	TRUE	UPI000827D699	UPI000827D699 status=active
20210906_Nsco-2930_CampyH_C3A_AP_sample.17033.17033.2	interact.pep.xml	TYSLDLNK		K	T	8	2	3386.44	2358.05	2358.05	1180.03	1180.03	952.486	477.25	1405.56	2.84446e-06	28.684	12.908	1	2	0	192	200	0			TYSLDLNK	16.4883	28.6846	-25	TRUE	UPI000827D699	UPI000827D699 status=active
20210906_Nsco-2930_CampyH_C3A_AP_sample.17562.17562.2	interact.pep.xml	AELEANITNYK		K	Q	11	2	3483.96	2670.2	2670.19	1336.11	1336.1	1264.63	633.322	1405.56	1.16145e-08	37.24	10.021	1	2	0	93	104	0			AELEANITNYK	20.1264	37.2402	-25	TRUE	UPI000827631A	UPI000827631A status=active
20210906_Nsco-2930_CampyH_C3A_AP_sample.17832.17832.2	interact.pep.xml	EFQNINGDFNK		K	T	11	2	3530.39	2730.17	2730.17	1366.09	1366.09	1324.6	663.31	1405.56	9.09389e-05	23.665	0	1	2	0	124	135	0			EFQNINGDFNK	10.0272	23.6655	-25	TRUE	UPI0008275CF9	UPI0008275CF9 status=active
20210906_Nsco-2930_CampyH_C3A_AP_sample.19267.19267.2	interact.pep.xml	IQGTIAQIYDNNK		K	T	13	2	3785.09	2882.32	2882.32	1442.17	1442.17	1476.76	739.386	1405.56	8.2319e-05	23.838	7.894	1	2	0	23	36	0			IQGTIAQIYDNNK	13.3268	23.8387	-25	TRUE	UPI0008293208	UPI0008293208 status=active
20210906_Nsco-2930_CampyH_C3A_AP_sample.19606.19606.2	interact.pep.xml	IQGTIAQIYDNNK		K	T	13	2	3845.22	2882.32	2882.32	1442.17	1442.17	1476.76	739.386	1405.56	0.000188473	23.399	9.463	1	2	0	23	36	0			IQGTIAQIYDNNK	14.4802	23.3995	-25	TRUE	UPI0008293208	UPI0008293208 status=active
20210906_Nsco-2930_CampyH_C3A_AP_sample.19609.19609.2	interact.pep.xml	IQGTIAQIYDNNK		K	T	13	2	3846.52	2882.32	2882.32	1442.17	1442.17	1476.76	739.386	1405.56	8.43821e-08	36.795	10.11	1	2	0	23	36	0			IQGTIAQIYDNNK	19.6557	36.7959	-25	TRUE	UPI0008293208	UPI0008293208 status=active
20210906_Nsco-2930_CampyH_C3A_AP_sample.19967.19967.2	interact.pep.xml	IQGTIAQIYDNNK		K	T	13	2	3908.84	2882.32	2882.32	1442.17	1442.17	1476.76	739.386	1405.56	7.57269e-06	27.983	0	1	2	0	23	36	0			IQGTIAQIYDNNK	15.3518	27.9833	-25	TRUE	UPI0008293208	UPI0008293208 status=active
20210906_Nsco-2930_CampyH_C3A_AP_sample.20324.20324.2	interact.pep.xml	AALAEGEANATIISAK		K	G	16	2	3972.47	2934.38	2934.37	1468.2	1468.19	1528.81	765.412	1405.56	1.05378e-06	34.409	9.036	1	2	0	266	282	0			AALAEGEANATIISAK	23.4746	34.4092	-25	TRUE	UPI000828698C	UPI000828698C status=active
20210906_Nsco-2930_CampyH_C3A_AP_sample.20327.20327.2	interact.pep.xml	AALAEGEANATIISAK		K	G	16	2	3973.58	2934.38	2934.37	1468.2	1468.19	1528.81	765.412	1405.56	3.2174e-10	47.47	10.135	1	2	0	266	282	0			AALAEGEANATIISAK	24.2767	47.4708	-25	TRUE	UPI000828698C	UPI000828698C status=active
20210906_Nsco-2930_CampyH_C3A_AP_sample.22114.22114.2	interact.pep.xml	DANASELDALAK		R	E	12	2	4275.26	2622.16	2622.15	1312.09	1312.08	1216.59	609.304	1405.56	2.96654e-05	26.611	0	1	2	0	326	338	0			DANASELDALAK	19.734	26.6114	-25	TRUE	UPI0008277BA4	UPI0008277BA4 status=active
20210906_Nsco-2930_CampyH_C3A_AP_sample.24545.24545.2	interact.pep.xml	EGNFSAVLAYK		K	D	11	2	4684.32	2603.17	2603.16	1302.59	1302.59	1197.6	599.809	1405.56	1.2388e-05	30.128	9.629	1	2	0	494	505	0			EGNFSAVLAYK	18.9385	30.1288	-25	TRUE	UPI000828EA4B	UPI000828EA4B status=active
20210906_Nsco-2930_CampyH_C3A_AP_sample.24591.24591.2	interact.pep.xml	LVEANFTSLQPGESTR		K	L	16	2	4692.88	3153.44	3153.43	1577.72	1577.72	1747.87	874.944	1405.56	7.2736e-08	39.053	9.131	1	2	0	40	56	0			LVEANFTSLQPGESTR	26.6556	39.0535	-25	TRUE	UPI000829142F	UPI000829142F status=active
20210906_Nsco-2930_CampyH_C3A_AP_sample.24956.24956.2	interact.pep.xml	LVEANFTSLQPGESTR		K	L	16	2	4754.93	3153.44	3153.43	1577.73	1577.72	1747.87	874.944	1405.56	0.000870964	23.74	10.226	0.9999	2	0	40	56	0			LVEANFTSLQPGESTR	20.9345	23.7402	-25	TRUE	UPI000829142F	UPI000829142F status=active
20210906_Nsco-2930_CampyH_C3A_AP_sample.25547.25547.2	interact.pep.xml	TILDANLTCQSIR	TILDANLTCQSIR	K	L	13	2	4853.59	2909.34	2909.33	1455.68	1455.67	1503.77	752.893	1405.56	0.0247457	15.926	7.017	0.9987	2	0	93	106	0	9C(57.0215)		TILDANLTCQSIR	11.7976	15.9262	-25	TRUE	UPI0008277BA4	UPI0008277BA4 status=active
20210906_Nsco-2930_CampyH_C3A_AP_sample.26951.26951.2	interact.pep.xml	NLSLFYENNISNAK		K	I	14	2	5090.21	3031.37	3031.37	1516.69	1516.69	1625.8	813.91	1405.56	0.00011259	23.294	11.569	1	2	0	48	62	0			NLSLFYENNISNAK	16.0903	23.2943	-25	TRUE	UPI000827DF2E	UPI000827DF2E status=active
20210906_Nsco-2930_CampyH_C3A_AP_sample.27014.27014.2	interact.pep.xml	NLSLFYENNISNAK		K	I	14	2	5100.26	3032.37	3032.38	1517.19	1517.2	1625.8	813.91	1406.57	1.48423e-05	29.814	11.902	1	2	0	48	62	0			NLSLFYENNISNAK	20.7335	29.8141	-25	TRUE	UPI000827DF2E	UPI000827DF2E status=active
20210906_Nsco-2930_CampyH_C3A_AP_sample.28023.28023.2	interact.pep.xml	FDFNISVEK		K	N	9	2	5270.97	2503.1	2503.1	1252.56	1252.56	1097.54	549.777	1405.56	0.00575109	15.461	0	0.9994	2	0	89	98	0			FDFNISVEK	14.0746	15.4617	-25	TRUE	UPI00082796A7	UPI00082796A7 status=active
20210906_Nsco-2930_CampyH_C3A_AP_sample.28026.28026.2	interact.pep.xml	FDFNISVEK		K	N	9	2	5272.08	2503.1	2503.1	1252.56	1252.56	1097.54	549.777	1405.56	2.24001e-06	29.099	13.076	1	2	0	89	98	0			FDFNISVEK	20.5405	29.0998	-25	TRUE	UPI00082796A7	UPI00082796A7 status=active
20210906_Nsco-2930_CampyH_C3A_AP_sample.28668.28668.2	interact.pep.xml	EQFYSYFDQNISK		R	I	13	2	5377.66	3073.31	3073.31	1537.66	1537.66	1667.75	834.881	1405.56	0.000168947	20.589	0	1	2	0	17	30	0			EQFYSYFDQNISK	10.6794	20.5896	-25	TRUE	UPI0008288348	UPI0008288348 status=active
20210906_Nsco-2930_CampyH_C3A_AP_sample.30252.30252.2	interact.pep.xml	LEFEQNVSILPK		K	L	12	2	5626.76	2821.33	2821.33	1411.67	1411.67	1415.77	708.89	1405.56	2.09773e-05	27.213	0	1	2	0	39	51	0			LEFEQNVSILPK	20.0643	27.2138	-25	TRUE	UPI0008276D24	UPI0008276D24 status=active
20210906_Nsco-2930_CampyH_C3A_AP_sample.33066.33066.2	interact.pep.xml	DNQDLNISTEIFAK		R	D	14	2	6081.74	3012.35	3012.34	1507.18	1507.18	1606.78	804.399	1405.56	7.75353e-08	33.942	7.919	1	2	0	233	247	0			DNQDLNISTEIFAK	21.4745	33.9429	-25	TRUE	UPI0008274957	UPI0008274957 status=active
20210906_Nsco-2930_CampyH_C3A_AP_sample.37417.37417.2	interact.pep.xml	DNNQSFNSLIIDIK		K	D	14	2	6796.41	3025.38	3025.38	1513.69	1513.69	1619.82	810.915	1405.56	6.99439e-06	27.121	10.94	1	2	0	95	109	0			DNNQSFNSLIIDIK	20.5418	27.1217	-25	TRUE	UPI0008293321	UPI0008293321 status=active
20210906_Nsco-2930_CampyH_C3A_AP_sample.40448.40448.3	interact.pep.xml	IQGTIAQIYDNNKTLLIDSIYGGQVAIK		K	V	28	3	7299.16	4454.21	4454.21	1485.75	1485.74	3048.65	1017.22	1405.56	0.00030602	21.557	0	0.9817	2	1	23	51	0			IQGTIAQIYDNnKTLLIDSIYGGQVAIK	21.5572	19.2709	-25	TRUE	UPI0008293208	UPI0008293208 status=active
20210906_Nsco-2930_CampyH_C3A_AP_sample.40452.40452.3	interact.pep.xml	IQGTIAQIYDNNKTLLIDSIYGGQVAIK		K	V	28	3	7300.26	4454.21	4454.21	1485.75	1485.74	3048.65	1017.22	1405.56	1.44378e-07	34.862	6.798	1	2	1	23	51	0			IQGTIAQIYDNnKTLLIDSIYGGQVAIK	34.8623	32.3097	-25	TRUE	UPI0008293208	UPI0008293208 status=active
20210906_Nsco-2930_CampyH_C3A_AP_sample.40565.40565.2	interact.pep.xml	MDENISLAILPQFQK		K	E	15	2	7320.45	3151.47	3151.46	1576.74	1576.74	1745.9	873.958	1405.56	0.00064121	21.272	7.415	0.9999	2	0	24	39	0			MDENISLAILPQFQK	14.0672	21.2725	-25	TRUE	UPI00082801F2	UPI00082801F2 status=active
20210906_Nsco-2930_CampyH_C3A_AP_sample.41578.41578.3	interact.pep.xml	VLDVSVTIPENGSKQESNITANVEIPLEVSK		R	I	31	3	7483.1	4715.29	4715.29	1572.77	1572.77	3308.74	1103.92	1406.55	0.00238506	17.99	8.965	0.9558	2	1	94	125	0			VLDVSVTIPEnGSKQESNITANVEIPLEVSK	17.9903	16.145	-25	TRUE	UPI00082801F2	UPI00082801F2 status=active
20210906_Nsco-2930_CampyH_C3A_AP_sample.41660.41660.3	interact.pep.xml	IQGTIAQIYDNNKTLLIDSIYGGQVAIK		K	V	28	3	7497.45	4455.2	4455.2	1486.08	1486.07	3048.65	1017.22	1406.55	0.00038659	22.151	0	0.9777	2	1	23	51	0			IQGTIAQIYDNnKTLLIDSIYGGQVAIK	22.1514	19.9561	-25	TRUE	UPI0008293208	UPI0008293208 status=active
20210906_Nsco-2930_CampyH_C3A_AP_sample.42365.42365.3	interact.pep.xml	IQGTIAQIYDNNKTLLIDSIYGGQVAIK		K	V	28	3	7617.73	4455.21	4455.2	1486.08	1486.07	3048.65	1017.22	1406.55	0.00108643	18.356	0	0.978	2	1	23	51	0			IQGTIAQIYDNnKTLLIDSIYGGQVAIK	18.3563	18.3563	-25	TRUE	UPI0008293208	UPI0008293208 status=active
20210906_Nsco-2930_CampyH_C3A_AP_sample.42369.42369.3	interact.pep.xml	IQGTIAQIYDNNKTLLIDSIYGGQVAIK		K	V	28	3	7618.84	4455.21	4455.2	1486.08	1486.07	3048.65	1017.22	1406.55	7.5119e-07	32.997	8.706	1	2	1	23	51	0			IQGTIAQIYDNnKTLLIDSIYGGQVAIK	32.9972	32.995	-25	TRUE	UPI0008293208	UPI0008293208 status=active
20210906_Nsco-2930_CampyH_C3A_AP_sample.42397.42397.3	interact.pep.xml	IQGTIAQIYDNNKTLLIDSIYGGQVAIK		K	V	28	3	7623.05	4455.2	4455.2	1486.07	1486.07	3048.65	1017.22	1406.55	9.778e-05	23.539	6.281	0.9985	2	1	23	51	0			IQGTIAQIYDNnKTLLIDSIYGGQVAIK	23.5397	21.2733	-25	TRUE	UPI0008293208	UPI0008293208 status=active
20210906_Nsco-2930_CampyH_C3A_AP_sample.42401.42401.3	interact.pep.xml	IQGTIAQIYDNNKTLLIDSIYGGQVAIK		K	V	28	3	7624.16	4455.2	4455.2	1486.07	1486.07	3048.65	1017.22	1406.55	9.15693e-07	34.653	9.465	1	2	1	23	51	0			IQGTIAQIYDNnKTLLIDSIYGGQVAIK	34.653	32.2067	-25	TRUE	UPI0008293208	UPI0008293208 status=active
20210906_Nsco-2930_CampyH_C3A_AP_sample.42459.42459.3	interact.pep.xml	IQGTIAQIYDNNKTLLIDSIYGGQVAIK		K	V	28	3	7633.65	4455.19	4455.2	1486.07	1486.07	3048.65	1017.22	1406.55	0.00564937	16.492	0	0.906	2	1	23	51	0			IQGTIAQIYDNnKTLLIDSIYGGQVAIK	16.4921	14.5995	-25	TRUE	UPI0008293208	UPI0008293208 status=active
20210906_Nsco-2930_CampyH_C3A_AP_sample.42661.42661.3	interact.pep.xml	IDENLTLSSSENLHFLNMLDGSNLK		K	L	25	3	7668.45	4208.93	4208.93	1403.98	1403.99	2803.37	935.464	1405.56	0.00221437	16.119	0	0.9893	2	0	227	252	0			IDENLTLSSSENLHFLNMLDGSNLK	13.1298	16.1194	-25	TRUE	UPI0008288F55	UPI0008288F55 status=active
20210906_Nsco-2930_CampyH_C3A_AP_sample.43062.43062.2	interact.pep.xml	TLAIVEQYYVEDQNISELVDK		K	S	21	2	7732.02	3873.79	3873.8	1937.9	1937.91	2468.23	1235.12	1405.56	0.0316228	15.5	0	0.9981	2	0	55	76	0			TLAIVEQYYVEDQnISELVDK	15.5008	15.5008	-25	TRUE	UPI000E333330	UPI000E333330 status=active
20210906_Nsco-2930_CampyH_C3A_AP_sample.43065.43065.2	interact.pep.xml	TLAIVEQYYVEDQNISELVDK		K	S	21	2	7733.14	3873.79	3873.8	1937.9	1937.91	2468.23	1235.12	1405.56	2.67608e-07	36.79	0	1	2	0	55	76	0			TLAIVEQYYVEDQNISELVDK	28.029	36.7906	-25	TRUE	UPI000E333330	UPI000E333330 status=active
20210906_Nsco-2930_CampyH_C3A_AP_sample.45314.45314.3	interact.pep.xml	NINLYAIFLMTQNNSDLNHTIIQNK		K	L	25	3	8119.08	4337.06	4337.05	1446.69	1446.69	2931.49	978.171	1405.56	0.00248456	16.919	8.142	0.9878	2	0	89	114	0			NINLYAIFLMTQnNSDLnHTIIQNK	16.9191	16.9191	-25	TRUE	UPI0008277366	UPI0008277366 status=active
20210906_Nsco-2930_CampyH_C3A_AP_sample.45318.45318.3	interact.pep.xml	NINLYAIFLMTQNNSDLNHTIIQNK		K	L	25	3	8120.18	4337.06	4337.05	1446.69	1446.69	2931.49	978.171	1405.56	1.33352e-07	35	10.881	1	2	0	89	114	0			NINLYAIFLMTQnNSDLNHTIIQNK	35.0006	34.7602	-25	TRUE	UPI0008277366	UPI0008277366 status=active
20210906_Nsco-2930_CampyH_C3A_AP_sample.46723.46723.3	interact.pep.xml	AIFENNNSSLLPGAFATITSDAFIQK		K	N	26	3	8326.22	4174.97	4174.96	1392.66	1392.66	2768.4	923.808	1406.56	0.0128307	16.067	0	0.9611	2	0	267	293	0			AIFENNNSSLLPGAFATITSDAFIQK	13.8066	16.0672	-25	TRUE	UPI0008292ADF	UPI0008292ADF status=active
20210906_Nsco-2930_CampyH_C3A_AP_sample.47193.47193.3	interact.pep.xml	EFTDYVLPNLAVDNAEIDANFFQHTPYLEEFNK		K	S	33	3	8392.11	5308.4	5308.4	1770.48	1770.47	3902.83	1301.95	1405.57	0.000938642	21.61	0	0.9954	2	0	54	87	0			EFTDYVLPNLAVDNAEIDANFFQHTPYLEEFNK	17.303	21.6109	-25	TRUE	UPI000827E786	UPI000827E786 status=active
20210906_Nsco-2930_CampyH_C4A_AP_sample.06728.06728.2	interact.pep.xml	KEAEVNATLAK		K	I	11	2	1642.78	2578.22	2578.21	1290.12	1290.11	1172.64	587.327	1405.57	9.89692e-05	23.518	0	1	2	0	67	78	0			KEAEVNATLAK	15.9553	23.5182	-25	TRUE	UPI0008282ABB	UPI0008282ABB status=active
20210906_Nsco-2930_CampyH_C4A_AP_sample.06731.06731.2	interact.pep.xml	IIEANTTSR		K	L	9	2	1643.82	2409.1	2409.09	1205.56	1205.55	1003.53	502.772	1405.56	4.14715e-05	26.029	0	1	2	0	126	135	0			IIEANTTSR	20.5313	26.0299	-25	TRUE	UPI000E32FA99	UPI000E32FA99 status=active
20210906_Nsco-2930_CampyH_C4A_AP_sample.06734.06734.2	interact.pep.xml	KEAEVNATLAK		K	I	11	2	1644.7	2578.22	2578.21	1290.12	1290.11	1172.64	587.327	1405.57	1.92974e-05	30.358	10.252	1	2	0	67	78	0			KEAEVNATLAK	16.2562	30.3582	-25	TRUE	UPI0008282ABB	UPI0008282ABB status=active
20210906_Nsco-2930_CampyH_C4A_AP_sample.10207.10207.2	interact.pep.xml	EAEVNATLAK		K	I	10	2	2251.95	2450.11	2450.11	1226.06	1226.06	1044.55	523.28	1405.56	1.40605e-08	36.908	11.941	1	2	0	68	78	0			EAEVNATLAK	20.2701	36.9086	-25	TRUE	UPI0008282ABB	UPI0008282ABB status=active
20210906_Nsco-2930_CampyH_C4A_AP_sample.12377.12377.2	interact.pep.xml	NLDNNLSN		K	-	8	2	2658.29	2307.97	2307.97	1154.99	1154.99	902.409	452.212	1405.56	0.00673364	15.187	0	0.998	2	0	164	172	0			NLDNNLSN	12.0371	15.1872	-25	TRUE	UPI0008282ABB	UPI0008282ABB status=active
20210906_Nsco-2930_CampyH_C4A_AP_sample.12433.12433.2	interact.pep.xml	NLDNNLSN		K	-	8	2	2669.82	2307.97	2307.97	1154.99	1154.99	902.409	452.212	1405.56	0.00241407	15.969	0	0.9988	2	0	164	172	0			NLDNNLSN	11.9283	15.9696	-45	TRUE	UPI0008282ABB	UPI0008282ABB status=active
20210906_Nsco-2930_CampyH_C4A_AP_sample.13404.13404.2	interact.pep.xml	TQDLEDLNASK		K	S	11	2	2848.82	2638.15	2638.15	1320.08	1320.08	1232.59	617.302	1405.56	3.31132e-07	35.42	15.042	1	2	0	147	158	0			TQDLEDLNASK	22.2142	35.4209	-25	TRUE	UPI000835F4CA	UPI000835F4CA status=active
20210906_Nsco-2930_CampyH_C4A_AP_sample.13627.13627.2	interact.pep.xml	QNLENDNNISTIK		K	N	13	2	2889.57	2908.3	2908.3	1455.16	1455.16	1501.74	751.876	1406.57	0.0110472	17.327	0	0.9971	2	0	99	112	0			QNLENDNNISTIK	14.1023	17.3278	-25	TRUE	UPI0008290FE7	UPI0008290FE7 status=active
20210906_Nsco-2930_CampyH_C4A_AP_sample.14464.14464.2	interact.pep.xml	LDDNITVDEK		K	T	10	2	3046.7	2566.12	2566.12	1284.07	1284.07	1160.56	581.285	1405.56	2.13796e-05	26.18	12.666	1	2	0	166	176	0			LDDNITVDEK	18.8845	26.1804	-25	TRUE	UPI000827631A	UPI000827631A status=active
20210906_Nsco-2930_CampyH_C4A_AP_sample.14808.14808.2	interact.pep.xml	VDLDINK		R	S	7	2	3110.69	2221	2221	1111.51	1111.51	815.439	408.727	1405.56	2.84283e-06	26.685	0	1	2	0	67	74	0			VDLDINK	15.0389	26.6851	-25	TRUE	UPI00082801F2	UPI00082801F2 status=active
20210906_Nsco-2930_CampyH_C4A_AP_sample.16258.16258.2	interact.pep.xml	TYSLDLNK		K	T	8	2	3386.76	2358.05	2358.05	1180.03	1180.03	952.486	477.25	1405.56	0.000724853	19.059	0	0.9996	2	0	192	200	0			TYSLDLNK	9.94518	19.0597	-25	TRUE	UPI000827D699	UPI000827D699 status=active
20210906_Nsco-2930_CampyH_C4A_AP_sample.16705.16705.2	interact.pep.xml	AELEANITNYK		K	Q	11	2	3476.99	2670.2	2670.19	1336.11	1336.1	1264.63	633.322	1405.56	0.000984578	18.527	11.019	0.9996	2	0	93	104	0			AELEANITNYK	15.9529	18.5277	-25	TRUE	UPI000827631A	UPI000827631A status=active
20210906_Nsco-2930_CampyH_C4A_AP_sample.16979.16979.2	interact.pep.xml	EFQNINGDFNK		K	T	11	2	3530.14	2730.17	2730.17	1366.09	1366.09	1324.6	663.31	1405.56	0.00702263	15.114	0	0.9982	2	0	124	135	0			EFQNINGDFNK	8.12054	15.1147	-25	TRUE	UPI0008275CF9	UPI0008275CF9 status=active
20210906_Nsco-2930_CampyH_C4A_AP_sample.18209.18209.2	interact.pep.xml	IQGTIAQIYDNNK		K	T	13	2	3771.55	2882.32	2882.32	1442.17	1442.17	1476.76	739.386	1405.56	1.37088e-05	28.952	0	1	2	0	23	36	0			IQGTIAQIYDNNK	15.3661	28.9529	-25	TRUE	UPI0008293208	UPI0008293208 status=active
20210906_Nsco-2930_CampyH_C4A_AP_sample.18436.18436.2	interact.pep.xml	IQGTIAQIYDNNK		K	T	13	2	3813.13	2882.32	2882.32	1442.17	1442.17	1476.76	739.386	1405.56	2.65919e-06	29.801	10.515	1	2	0	23	36	0			IQGTIAQIYDNNK	18.6767	29.8014	-25	TRUE	UPI0008293208	UPI0008293208 status=active
20210906_Nsco-2930_CampyH_C4A_AP_sample.18439.18439.2	interact.pep.xml	IQGTIAQIYDNNK		K	T	13	2	3813.88	2882.32	2882.32	1442.17	1442.17	1476.76	739.386	1405.56	1.06414e-07	37.392	12.615	1	2	0	23	36	0			IQGTIAQIYDNNK	21.5446	37.3923	-25	TRUE	UPI0008293208	UPI0008293208 status=active
20210906_Nsco-2930_CampyH_C4A_AP_sample.18524.18524.2	interact.pep.xml	IQGTIAQIYDNNK		K	T	13	2	3830.79	2882.32	2882.32	1442.17	1442.17	1476.76	739.386	1405.56	1.61343e-05	27.669	10.015	1	2	0	23	36	0			IQGTIAQIYDNNK	16.5426	27.6698	-25	TRUE	UPI0008293208	UPI0008293208 status=active
20210906_Nsco-2930_CampyH_C4A_AP_sample.18527.18527.2	interact.pep.xml	IQGTIAQIYDNNK		K	T	13	2	3831.93	2882.32	2882.32	1442.17	1442.17	1476.76	739.386	1405.56	1.74081e-09	44.537	12.365	1	2	0	23	36	0			IQGTIAQIYDNNK	23.6982	44.5374	-25	TRUE	UPI0008293208	UPI0008293208 status=active
20210906_Nsco-2930_CampyH_C4A_AP_sample.18853.18853.2	interact.pep.xml	IQGTIAQIYDNNK		K	T	13	2	3891.8	2882.32	2882.32	1442.17	1442.17	1476.76	739.386	1405.56	0.00271175	16.767	0	0.9981	2	0	23	36	0			IQGTIAQIYDNNK	9.9291	16.7673	-25	TRUE	UPI0008293208	UPI0008293208 status=active
20210906_Nsco-2930_CampyH_C4A_AP_sample.18856.18856.2	interact.pep.xml	IQGTIAQIYDNNK		K	T	13	2	3892.9	2882.32	2882.32	1442.17	1442.17	1476.76	739.386	1405.56	6.49755e-07	35.249	9.72	1	2	0	23	36	0			IQGTIAQIYDNNK	21.6345	35.25	-25	TRUE	UPI0008293208	UPI0008293208 status=active
20210906_Nsco-2930_CampyH_C4A_AP_sample.19212.19212.2	interact.pep.xml	AALAEGEANATIISAK		K	G	16	2	3960.91	2934.37	2934.37	1468.19	1468.19	1528.81	765.412	1405.56	0.000292079	23.638	5.365	1	2	0	266	282	0			AALAEGEANATIISAK	17.6034	23.6387	-25	TRUE	UPI000828698C	UPI000828698C status=active
20210906_Nsco-2930_CampyH_C4A_AP_sample.19215.19215.2	interact.pep.xml	AALAEGEANATIISAK		K	G	16	2	3962.03	2934.37	2934.37	1468.19	1468.19	1528.81	765.412	1405.56	6.47e-12	55.256	10.208	1	2	0	266	282	0			AALAEGEANATIISAK	26.4506	55.2569	-25	TRUE	UPI000828698C	UPI000828698C status=active
20210906_Nsco-2930_CampyH_C4A_AP_sample.19232.19232.2	interact.pep.xml	IQGTIAQIYDNNK		K	T	13	2	3965.47	2882.32	2882.31	1442.17	1442.16	1476.76	739.386	1405.55	0.00272741	17.757	0	0.9981	2	0	23	36	0			IQGTIAQIYDNNK	8.48397	17.758	-25	TRUE	UPI0008293208	UPI0008293208 status=active
20210906_Nsco-2930_CampyH_C4A_AP_sample.19826.19826.2	interact.pep.xml	IQGTIAQIYDNNK		K	T	13	2	4072.99	2882.32	2882.31	1442.16	1442.16	1476.76	739.386	1405.55	0.00189671	17.388	0	0.9986	2	0	23	36	0			IQGTIAQIYDNNK	10.3261	17.3889	-25	TRUE	UPI0008293208	UPI0008293208 status=active
20210906_Nsco-2930_CampyH_C4A_AP_sample.23144.23144.2	interact.pep.xml	LVEANFTSLQPGESTR		K	L	16	2	4692.19	3153.44	3153.44	1577.73	1577.73	1747.87	874.944	1405.56	0.00500323	16.703	0	0.9982	2	0	40	56	0			LVEANFTSLQPGESTR	12.241	16.7032	-25	TRUE	UPI000829142F	UPI000829142F status=active
20210906_Nsco-2930_CampyH_C4A_AP_sample.23147.23147.2	interact.pep.xml	LVEANFTSLQPGESTR		K	L	16	2	4693.32	3153.44	3153.44	1577.73	1577.73	1747.87	874.944	1405.56	1e-06	33.5	9.081	1	2	0	40	56	0			LVEANFTSLQPGESTR	23.9965	33.5001	-25	TRUE	UPI000829142F	UPI000829142F status=active
20210906_Nsco-2930_CampyH_C4A_AP_sample.25178.25178.3	interact.pep.xml	QTLQDLEPPKTQDLEDLNASK		K	S	21	3	5075.7	3787.76	3787.75	1263.59	1263.59	2382.19	795.071	1405.56	0.0047863	17.78	8.055	0.9143	2	1	137	158	0			QTLQDLEPPKTQDLEDLNASK	10.5852	17.7804	-25	TRUE	UPI000835F4CA	UPI000835F4CA status=active
20210906_Nsco-2930_CampyH_C4A_AP_sample.26779.26779.2	interact.pep.xml	EQFYSYFDQNISK		R	I	13	2	5366.2	3073.31	3073.32	1537.66	1537.67	1667.75	834.881	1405.58	3.16228e-05	19.5	0	1	2	0	17	30	0			EQFYSYFDQNISK	10.988	19.5005	-25	TRUE	UPI0008288348	UPI0008288348 status=active
20210906_Nsco-2930_CampyH_C4A_AP_sample.28274.28274.2	interact.pep.xml	LEFEQNVSILPK		K	L	12	2	5617.08	2821.33	2821.33	1411.67	1411.67	1415.77	708.89	1405.57	4.12335e-05	27.039	6.785	1	2	0	39	51	0			LEFEQNVSILPK	18.6454	27.0394	-25	TRUE	UPI0008276D24	UPI0008276D24 status=active
20210906_Nsco-2930_CampyH_C4A_AP_sample.30809.30809.2	interact.pep.xml	DNQDLNISTEIFAK		R	D	14	2	6077.73	3012.35	3012.35	1507.18	1507.18	1606.78	804.399	1405.56	4.81671e-07	31.769	8.293	1	2	0	233	247	0			DNQDLNISTEIFAK	23.7906	31.7698	-25	TRUE	UPI0008274957	UPI0008274957 status=active
20210906_Nsco-2930_CampyH_C4A_AP_sample.31030.31030.2	interact.pep.xml	LMQLEESNQNIENNLSAEIQR		R	L	21	2	6115.34	3877.75	3877.76	1939.88	1939.89	2472.19	1237.1	1405.57	0.000276535	22.733	0	1	2	0	87	108	0			LMQLEESNQNIENNLSAEIQR	18.567	22.7337	-25	TRUE	UPI00082936FB	UPI00082936FB status=active
20210906_Nsco-2930_CampyH_C4A_AP_sample.31033.31033.2	interact.pep.xml	LMQLEESNQNIENNLSAEIQR		R	L	21	2	6116.51	3877.75	3877.76	1939.88	1939.89	2472.19	1237.1	1405.57	8.85626e-08	37.711	8.813	1	2	0	87	108	0			LMQLEESNQNIENNLSAEIQR	23.4819	37.7119	-25	TRUE	UPI00082936FB	UPI00082936FB status=active
20210906_Nsco-2930_CampyH_C4A_AP_sample.34776.34776.2	interact.pep.xml	DNNQSFNSLIIDIK		K	D	14	2	6784.65	3025.38	3025.38	1513.7	1513.7	1619.82	810.915	1405.56	0.000404576	15.072	0	0.9999	2	0	95	109	0			DNNQSFNSLIIDIK	12.1874	15.0728	-25	TRUE	UPI0008293321	UPI0008293321 status=active
20210906_Nsco-2930_CampyH_C4A_AP_sample.36624.36624.3	interact.pep.xml	IQGTIAQIYDNNKTLLIDSIYGGQVAIK		K	V	28	3	7125.83	4455.2	4455.2	1486.07	1486.07	3048.65	1017.22	1406.55	0.000718621	19.074	8.203	0.9973	2	1	23	51	0			IQGTIAQIYDNnKTLLIDSIYGGQVAIK	19.0741	17.1122	-25	TRUE	UPI0008293208	UPI0008293208 status=active
20210906_Nsco-2930_CampyH_C4A_AP_sample.37468.37468.3	interact.pep.xml	IQGTIAQIYDNNKTLLIDSIYGGQVAIK		K	V	28	3	7279.73	4454.22	4454.22	1485.75	1485.75	3048.65	1017.22	1405.57	3.92193e-05	23.126	0	1	2	1	23	51	0			IQGTIAQIYDNnKTLLIDSIYGGQVAIK	23.1266	20.8078	-25	TRUE	UPI0008293208	UPI0008293208 status=active
20210906_Nsco-2930_CampyH_C4A_AP_sample.38146.38146.3	interact.pep.xml	IQGTIAQIYDNNKTLLIDSIYGGQVAIK		K	V	28	3	7405.04	4454.21	4454.21	1485.74	1485.74	3048.65	1017.22	1405.56	0.000227379	16.073	0	1	2	1	23	51	0			IQGTIAQIYDNnKTLLIDSIYGGQVAIK	16.0737	16.0737	-25	TRUE	UPI0008293208	UPI0008293208 status=active
20210906_Nsco-2930_CampyH_C4A_AP_sample.38583.38583.3	interact.pep.xml	IQGTIAQIYDNNKTLLIDSIYGGQVAIK		K	V	28	3	7488.81	4455.2	4455.2	1486.07	1486.07	3048.65	1017.22	1406.55	0.000304264	20.567	0	0.9999	2	1	23	51	0			IQGTIAQIYDNnKTLLIDSIYGGQVAIK	20.5676	20.5676	-25	TRUE	UPI0008293208	UPI0008293208 status=active
20210906_Nsco-2930_CampyH_C4A_AP_sample.39243.39243.3	interact.pep.xml	IQGTIAQIYDNNKTLLIDSIYGGQVAIK		K	V	28	3	7614.82	4455.2	4455.2	1486.07	1486.07	3048.65	1017.22	1406.55	8.17524e-08	35.85	7.349	1	2	1	23	51	0			IQGTIAQIYDNnKTLLIDSIYGGQVAIK	35.851	33.3786	-25	TRUE	UPI0008293208	UPI0008293208 status=active
20210906_Nsco-2930_CampyH_C4A_AP_sample.39247.39247.3	interact.pep.xml	IQGTIAQIYDNNKTLLIDSIYGGQVAIK		K	V	28	3	7615.65	4455.2	4455.2	1486.07	1486.07	3048.65	1017.22	1406.55	1.71001e-08	39.568	7.084	1	2	1	23	51	0			IQGTIAQIYDNnKTLLIDSIYGGQVAIK	39.5687	39.5434	-25	TRUE	UPI0008293208	UPI0008293208 status=active
20210906_Nsco-2930_CampyH_C4A_AP_sample.39316.39316.3	interact.pep.xml	IQGTIAQIYDNNKTLLIDSIYGGQVAIK		K	V	28	3	7628.73	4454.21	4454.2	1485.74	1485.74	3048.65	1017.22	1405.55	1.26474e-05	25.092	5.459	1	2	1	23	51	0			IQGTIAQIYDNnKTLLIDSIYGGQVAIK	25.0923	22.7195	-25	TRUE	UPI0008293208	UPI0008293208 status=active
20210906_Nsco-2930_CampyH_C4A_AP_sample.39320.39320.3	interact.pep.xml	IQGTIAQIYDNNKTLLIDSIYGGQVAIK		K	V	28	3	7629.83	4454.21	4454.2	1485.74	1485.74	3048.65	1017.22	1405.55	3.75621e-08	37.201	6.931	1	2	1	23	51	0			IQGTIAQIYDNnKTLLIDSIYGGQVAIK	37.2013	34.6515	-25	TRUE	UPI0008293208	UPI0008293208 status=active
20210906_Nsco-2930_CampyH_C4A_AP_sample.39713.39713.2	interact.pep.xml	TLAIVEQYYVEDQNISELVDK		K	S	21	2	7702.85	3873.81	3873.8	1937.91	1937.91	2468.23	1235.12	1405.56	1.80717e-06	32.472	0	1	2	0	55	76	0			TLAIVEQYYVEDQNISELVDK	24.1443	32.4722	-25	TRUE	UPI000E333330	UPI000E333330 status=active
20210906_Nsco-2930_CampyH_C4A_AP_sample.39755.39755.2	interact.pep.xml	TLAIVEQYYVEDQNISELVDK		K	S	21	2	7710.1	3873.79	3873.8	1937.9	1937.91	2468.23	1235.12	1405.56	3.90167e-06	29.135	11.096	1	2	0	55	76	0			TLAIVEQYYVEDQNISELVDK	21.0114	29.1355	-25	TRUE	UPI000E333330	UPI000E333330 status=active
20210906_Nsco-2930_CampyH_C4A_AP_sample.39758.39758.2	interact.pep.xml	TLAIVEQYYVEDQNISELVDK		K	S	21	2	7711.25	3873.79	3873.8	1937.9	1937.91	2468.23	1235.12	1405.56	6.761e-11	51.18	12.616	1	2	0	55	76	0			TLAIVEQYYVEDQNISELVDK	34.8886	51.1804	-25	TRUE	UPI000E333330	UPI000E333330 status=active
20210906_Nsco-2930_CampyH_C4A_AP_sample.43607.43607.3	interact.pep.xml	EFTDYVLPNLAVDNAEIDANFFQHTPYLEEFNK		K	S	33	3	8377.76	5308.4	5308.39	1770.47	1770.47	3902.83	1301.95	1405.56	0.0195097	15.339	0	0.9648	2	0	54	87	0			EFTDYVLPNLAVDNAEIDANFFQHTPYLEEFNK	13.8728	15.3392	-25	TRUE	UPI000827E786	UPI000827E786 status=active
